# Supplementary material for: Dynamic interaction of MYC enhancer RNA with YEATS2 protein regulates MYC gene transcription in pancreatic cancer
Source: EMBO Rep. 2025 Apr 11;26(10):2519–44. doi: 10.1038/s44319-025-00446-0 (PMC12117045; doi:10.1038/s44319-025-00446-0)
Supplement: Supplementary file 5 — Source data Fig. 1 [file 44319_2025_446_MOESM5_ESM.zip]

Archive with 23 entries (10 files):
- Figure 1/
- Figure 1/1A/
- Figure 1/1A/Numerical Data/
- Figure 1/1A/Numerical Data/MYC_AMPLIFICATION_TCGA_PDAC .xlsx
- Figure 1/1A/Numerical Data/paad_tcga_pan_can_atlas_2018_clinical_data.tsv
- Figure 1/1A/Numerical Data/Patient_Boxplot.R
- Figure 1/1A/Numerical Data/TCGA_PAAD_Ductal_only.tsv
- Figure 1/1A/Numerical Data/TCGA_PAAD_Ductal_Only_MYC_Amp_n19.tsv
- Figure 1/1C/
- Figure 1/1C/Numerical Data/
- Figure 1/1C/Numerical Data/MIAPaCa-2 TNFa.xlsx
- Figure 1/1D/
- Figure 1/1D/Numerical Data/
- Figure 1/1D/Numerical Data/AsPC-1 TNFa.xlsx
- Figure 1/1E/
- Figure 1/1E/Numerical Data/
- Figure 1/1E/Numerical Data/HPNE TNFa.xlsx
- Figure 1/1F/
- Figure 1/1F/Numerical Data/
- Figure 1/1F/Numerical Data/Nomal Vs CP patient.xlsx
- Figure 1/1G/
- Figure 1/1G/Numerical Data/
- Figure 1/1G/Numerical Data/PDAC eRNA .xlsx
