# Supplementary material for: Dynamic interaction of MYC enhancer RNA with YEATS2 protein regulates MYC gene transcription in pancreatic cancer
Source: EMBO Rep. 2025 Apr 11;26(10):2519–44. doi: 10.1038/s44319-025-00446-0 (PMC12117045; doi:10.1038/s44319-025-00446-0)
Supplement: Supplementary file 5 — Source data Fig. 1 [file 44319_2025_446_MOESM5_ESM.zip › Figure 1/1A/Numerical Data/MYC_AMPLIFICATION_TCGA_PDAC .xlsx]

## Sheet: Sheet1
Study ID	Sample ID	Patient ID	Altered	MYC
paad_tcga_pan_can_atlas_2018	TCGA-2J-AABH-01	TCGA-2J-AABH	1	AMP (driver)
paad_tcga_pan_can_atlas_2018	TCGA-2L-AAQI-01	TCGA-2L-AAQI	1	AMP (driver)
paad_tcga_pan_can_atlas_2018	TCGA-3A-A9IB-01	TCGA-3A-A9IB	1	AMP (driver)
paad_tcga_pan_can_atlas_2018	TCGA-F2-6879-01	TCGA-F2-6879	1	AMP (driver)
paad_tcga_pan_can_atlas_2018	TCGA-FB-A5VM-01	TCGA-FB-A5VM	1	AMP (driver)
paad_tcga_pan_can_atlas_2018	TCGA-FB-AAPZ-01	TCGA-FB-AAPZ	1	AMP (driver)
paad_tcga_pan_can_atlas_2018	TCGA-FB-AAQ2-01	TCGA-FB-AAQ2	1	AMP (driver)
paad_tcga_pan_can_atlas_2018	TCGA-FB-AAQ3-01	TCGA-FB-AAQ3	1	AMP (driver)
paad_tcga_pan_can_atlas_2018	TCGA-FB-AAQ6-01	TCGA-FB-AAQ6	1	AMP (driver)
paad_tcga_pan_can_atlas_2018	TCGA-H8-A6C1-01	TCGA-H8-A6C1	1	AMP (driver)
paad_tcga_pan_can_atlas_2018	TCGA-HV-A5A3-01	TCGA-HV-A5A3	1	AMP (driver)
paad_tcga_pan_can_atlas_2018	TCGA-HZ-8005-01	TCGA-HZ-8005	1	AMP (driver)
paad_tcga_pan_can_atlas_2018	TCGA-IB-7647-01	TCGA-IB-7647	1	AMP (driver)
paad_tcga_pan_can_atlas_2018	TCGA-IB-7649-01	TCGA-IB-7649	1	AMP (driver)
paad_tcga_pan_can_atlas_2018	TCGA-IB-7890-01	TCGA-IB-7890	1	AMP (driver)
paad_tcga_pan_can_atlas_2018	TCGA-IB-A7M4-01	TCGA-IB-A7M4	1	AMP (driver)
paad_tcga_pan_can_atlas_2018	TCGA-IB-AAUN-01	TCGA-IB-AAUN	1	AMP (driver)
paad_tcga_pan_can_atlas_2018	TCGA-IB-AAUQ-01	TCGA-IB-AAUQ	1	AMP (driver)
paad_tcga_pan_can_atlas_2018	TCGA-OE-A75W-01	TCGA-OE-A75W	1	AMP (driver)
paad_tcga_pan_can_atlas_2018	TCGA-S4-A8RO-01	TCGA-S4-A8RO	1	AMP (driver)
paad_tcga_pan_can_atlas_2018	TCGA-US-A779-01	TCGA-US-A779	1	AMP (driver)
paad_tcga_pan_can_atlas_2018	TCGA-XD-AAUI-01	TCGA-XD-AAUI	1	AMP (driver)
paad_tcga_pan_can_atlas_2018	TCGA-2J-AAB1-01	TCGA-2J-AAB1	0	no alteration
paad_tcga_pan_can_atlas_2018	TCGA-2J-AAB4-01	TCGA-2J-AAB4	0	no alteration
paad_tcga_pan_can_atlas_2018	TCGA-2J-AAB6-01	TCGA-2J-AAB6	0	no alteration
paad_tcga_pan_can_atlas_2018	TCGA-2J-AAB8-01	TCGA-2J-AAB8	0	no alteration
paad_tcga_pan_can_atlas_2018	TCGA-2J-AAB9-01	TCGA-2J-AAB9	0	no alteration
paad_tcga_pan_can_atlas_2018	TCGA-2J-AABA-01	TCGA-2J-AABA	0	no alteration
paad_tcga_pan_can_atlas_2018	TCGA-2J-AABE-01	TCGA-2J-AABE	0	no alteration
paad_tcga_pan_can_atlas_2018	TCGA-2J-AABF-01	TCGA-2J-AABF	0	no alteration
paad_tcga_pan_can_atlas_2018	TCGA-2J-AABI-01	TCGA-2J-AABI	0	no alteration
paad_tcga_pan_can_atlas_2018	TCGA-2J-AABK-01	TCGA-2J-AABK	0	no alteration
paad_tcga_pan_can_atlas_2018	TCGA-2J-AABO-01	TCGA-2J-AABO	0	no alteration
paad_tcga_pan_can_atlas_2018	TCGA-2J-AABP-01	TCGA-2J-AABP	0	no alteration
paad_tcga_pan_can_atlas_2018	TCGA-2J-AABR-01	TCGA-2J-AABR	0	no alteration
paad_tcga_pan_can_atlas_2018	TCGA-2J-AABT-01	TCGA-2J-AABT	0	no alteration
paad_tcga_pan_can_atlas_2018	TCGA-2J-AABU-01	TCGA-2J-AABU	0	no alteration
paad_tcga_pan_can_atlas_2018	TCGA-2J-AABV-01	TCGA-2J-AABV	0	no alteration
paad_tcga_pan_can_atlas_2018	TCGA-2L-AAQA-01	TCGA-2L-AAQA	0	no alteration
paad_tcga_pan_can_atlas_2018	TCGA-2L-AAQE-01	TCGA-2L-AAQE	0	no alteration
paad_tcga_pan_can_atlas_2018	TCGA-2L-AAQJ-01	TCGA-2L-AAQJ	0	no alteration
paad_tcga_pan_can_atlas_2018	TCGA-2L-AAQL-01	TCGA-2L-AAQL	0	no alteration
paad_tcga_pan_can_atlas_2018	TCGA-2L-AAQM-01	TCGA-2L-AAQM	0	no alteration
paad_tcga_pan_can_atlas_2018	TCGA-3A-A9I5-01	TCGA-3A-A9I5	0	no alteration
paad_tcga_pan_can_atlas_2018	TCGA-3A-A9I7-01	TCGA-3A-A9I7	0	no alteration
paad_tcga_pan_can_atlas_2018	TCGA-3A-A9I9-01	TCGA-3A-A9I9	0	no alteration
paad_tcga_pan_can_atlas_2018	TCGA-3A-A9IC-01	TCGA-3A-A9IC	0	no alteration
paad_tcga_pan_can_atlas_2018	TCGA-3A-A9IH-01	TCGA-3A-A9IH	0	no alteration
paad_tcga_pan_can_atlas_2018	TCGA-3A-A9IJ-01	TCGA-3A-A9IJ	0	no alteration
paad_tcga_pan_can_atlas_2018	TCGA-3A-A9IL-01	TCGA-3A-A9IL	0	no alteration
paad_tcga_pan_can_atlas_2018	TCGA-3A-A9IN-01	TCGA-3A-A9IN	0	no alteration
paad_tcga_pan_can_atlas_2018	TCGA-3A-A9IO-01	TCGA-3A-A9IO	0	no alteration
paad_tcga_pan_can_atlas_2018	TCGA-3A-A9IR-01	TCGA-3A-A9IR	0	no alteration
paad_tcga_pan_can_atlas_2018	TCGA-3A-A9IS-01	TCGA-3A-A9IS	0	no alteration
paad_tcga_pan_can_atlas_2018	TCGA-3A-A9IU-01	TCGA-3A-A9IU	0	no alteration
paad_tcga_pan_can_atlas_2018	TCGA-3A-A9IV-01	TCGA-3A-A9IV	0	no alteration
paad_tcga_pan_can_atlas_2018	TCGA-3A-A9IX-01	TCGA-3A-A9IX	0	no alteration
paad_tcga_pan_can_atlas_2018	TCGA-3A-A9IZ-01	TCGA-3A-A9IZ	0	no alteration
paad_tcga_pan_can_atlas_2018	TCGA-3A-A9J0-01	TCGA-3A-A9J0	0	no alteration
paad_tcga_pan_can_atlas_2018	TCGA-3E-AAAY-01	TCGA-3E-AAAY	0	no alteration
paad_tcga_pan_can_atlas_2018	TCGA-3E-AAAZ-01	TCGA-3E-AAAZ	0	no alteration
paad_tcga_pan_can_atlas_2018	TCGA-F2-7273-01	TCGA-F2-7273	0	no alteration
paad_tcga_pan_can_atlas_2018	TCGA-F2-A44G-01	TCGA-F2-A44G	0	no alteration
paad_tcga_pan_can_atlas_2018	TCGA-F2-A44H-01	TCGA-F2-A44H	0	no alteration
paad_tcga_pan_can_atlas_2018	TCGA-F2-A7TX-01	TCGA-F2-A7TX	0	no alteration
paad_tcga_pan_can_atlas_2018	TCGA-F2-A8YN-01	TCGA-F2-A8YN	0	no alteration
paad_tcga_pan_can_atlas_2018	TCGA-FB-A4P5-01	TCGA-FB-A4P5	0	no alteration
paad_tcga_pan_can_atlas_2018	TCGA-FB-A545-01	TCGA-FB-A545	0	no alteration
paad_tcga_pan_can_atlas_2018	TCGA-FB-A78T-01	TCGA-FB-A78T	0	no alteration
paad_tcga_pan_can_atlas_2018	TCGA-FB-A7DR-01	TCGA-FB-A7DR	0	no alteration
paad_tcga_pan_can_atlas_2018	TCGA-FB-AAPP-01	TCGA-FB-AAPP	0	no alteration
paad_tcga_pan_can_atlas_2018	TCGA-FB-AAPQ-01	TCGA-FB-AAPQ	0	no alteration
paad_tcga_pan_can_atlas_2018	TCGA-FB-AAPS-01	TCGA-FB-AAPS	0	no alteration
paad_tcga_pan_can_atlas_2018	TCGA-FB-AAPU-01	TCGA-FB-AAPU	0	no alteration
paad_tcga_pan_can_atlas_2018	TCGA-FB-AAPY-01	TCGA-FB-AAPY	0	no alteration
paad_tcga_pan_can_atlas_2018	TCGA-FB-AAQ0-01	TCGA-FB-AAQ0	0	no alteration
paad_tcga_pan_can_atlas_2018	TCGA-FB-AAQ1-01	TCGA-FB-AAQ1	0	no alteration
paad_tcga_pan_can_atlas_2018	TCGA-FZ-5919-01	TCGA-FZ-5919	0	no alteration
paad_tcga_pan_can_atlas_2018	TCGA-FZ-5920-01	TCGA-FZ-5920	0	no alteration
paad_tcga_pan_can_atlas_2018	TCGA-FZ-5921-01	TCGA-FZ-5921	0	no alteration
paad_tcga_pan_can_atlas_2018	TCGA-FZ-5922-01	TCGA-FZ-5922	0	no alteration
paad_tcga_pan_can_atlas_2018	TCGA-FZ-5923-01	TCGA-FZ-5923	0	no alteration
paad_tcga_pan_can_atlas_2018	TCGA-FZ-5924-01	TCGA-FZ-5924	0	no alteration
paad_tcga_pan_can_atlas_2018	TCGA-FZ-5926-01	TCGA-FZ-5926	0	no alteration
paad_tcga_pan_can_atlas_2018	TCGA-H6-8124-01	TCGA-H6-8124	0	no alteration
paad_tcga_pan_can_atlas_2018	TCGA-H6-A45N-01	TCGA-H6-A45N	0	no alteration
paad_tcga_pan_can_atlas_2018	TCGA-HV-A5A4-01	TCGA-HV-A5A4	0	no alteration
paad_tcga_pan_can_atlas_2018	TCGA-HV-A5A5-01	TCGA-HV-A5A5	0	no alteration
paad_tcga_pan_can_atlas_2018	TCGA-HV-A5A6-01	TCGA-HV-A5A6	0	no alteration
paad_tcga_pan_can_atlas_2018	TCGA-HV-A7OL-01	TCGA-HV-A7OL	0	no alteration
paad_tcga_pan_can_atlas_2018	TCGA-HV-A7OP-01	TCGA-HV-A7OP	0	no alteration
paad_tcga_pan_can_atlas_2018	TCGA-HV-AA8V-01	TCGA-HV-AA8V	0	no alteration
paad_tcga_pan_can_atlas_2018	TCGA-HV-AA8X-01	TCGA-HV-AA8X	0	no alteration
paad_tcga_pan_can_atlas_2018	TCGA-HZ-7289-01	TCGA-HZ-7289	0	no alteration
paad_tcga_pan_can_atlas_2018	TCGA-HZ-7918-01	TCGA-HZ-7918	0	no alteration
paad_tcga_pan_can_atlas_2018	TCGA-HZ-7919-01	TCGA-HZ-7919	0	no alteration
paad_tcga_pan_can_atlas_2018	TCGA-HZ-7920-01	TCGA-HZ-7920	0	no alteration
paad_tcga_pan_can_atlas_2018	TCGA-HZ-7922-01	TCGA-HZ-7922	0	no alteration
paad_tcga_pan_can_atlas_2018	TCGA-HZ-7924-01	TCGA-HZ-7924	0	no alteration
paad_tcga_pan_can_atlas_2018	TCGA-HZ-7925-01	TCGA-HZ-7925	0	no alteration
paad_tcga_pan_can_atlas_2018	TCGA-HZ-7926-01	TCGA-HZ-7926	0	no alteration
paad_tcga_pan_can_atlas_2018	TCGA-HZ-8001-01	TCGA-HZ-8001	0	no alteration
paad_tcga_pan_can_atlas_2018	TCGA-HZ-8002-01	TCGA-HZ-8002	0	no alteration
paad_tcga_pan_can_atlas_2018	TCGA-HZ-8003-01	TCGA-HZ-8003	0	no alteration
paad_tcga_pan_can_atlas_2018	TCGA-HZ-8315-01	TCGA-HZ-8315	0	no alteration
paad_tcga_pan_can_atlas_2018	TCGA-HZ-8317-01	TCGA-HZ-8317	0	no alteration
paad_tcga_pan_can_atlas_2018	TCGA-HZ-8636-01	TCGA-HZ-8636	0	no alteration
paad_tcga_pan_can_atlas_2018	TCGA-HZ-8637-01	TCGA-HZ-8637	0	no alteration
paad_tcga_pan_can_atlas_2018	TCGA-HZ-8638-01	TCGA-HZ-8638	0	no alteration
paad_tcga_pan_can_atlas_2018	TCGA-HZ-A49G-01	TCGA-HZ-A49G	0	no alteration
paad_tcga_pan_can_atlas_2018	TCGA-HZ-A49H-01	TCGA-HZ-A49H	0	no alteration
paad_tcga_pan_can_atlas_2018	TCGA-HZ-A49I-01	TCGA-HZ-A49I	0	no alteration
paad_tcga_pan_can_atlas_2018	TCGA-HZ-A4BH-01	TCGA-HZ-A4BH	0	no alteration
paad_tcga_pan_can_atlas_2018	TCGA-HZ-A4BK-01	TCGA-HZ-A4BK	0	no alteration
paad_tcga_pan_can_atlas_2018	TCGA-HZ-A77O-01	TCGA-HZ-A77O	0	no alteration
paad_tcga_pan_can_atlas_2018	TCGA-HZ-A77P-01	TCGA-HZ-A77P	0	no alteration
paad_tcga_pan_can_atlas_2018	TCGA-HZ-A77Q-01	TCGA-HZ-A77Q	0	no alteration
paad_tcga_pan_can_atlas_2018	TCGA-HZ-A8P0-01	TCGA-HZ-A8P0	0	no alteration
paad_tcga_pan_can_atlas_2018	TCGA-HZ-A8P1-01	TCGA-HZ-A8P1	0	no alteration
paad_tcga_pan_can_atlas_2018	TCGA-HZ-A9TJ-01	TCGA-HZ-A9TJ	0	no alteration
paad_tcga_pan_can_atlas_2018	TCGA-IB-7644-01	TCGA-IB-7644	0	no alteration
paad_tcga_pan_can_atlas_2018	TCGA-IB-7645-01	TCGA-IB-7645	0	no alteration
paad_tcga_pan_can_atlas_2018	TCGA-IB-7646-01	TCGA-IB-7646	0	no alteration
paad_tcga_pan_can_atlas_2018	TCGA-IB-7651-01	TCGA-IB-7651	0	no alteration
paad_tcga_pan_can_atlas_2018	TCGA-IB-7652-01	TCGA-IB-7652	0	no alteration
paad_tcga_pan_can_atlas_2018	TCGA-IB-7885-01	TCGA-IB-7885	0	no alteration
paad_tcga_pan_can_atlas_2018	TCGA-IB-7886-01	TCGA-IB-7886	0	no alteration
paad_tcga_pan_can_atlas_2018	TCGA-IB-7887-01	TCGA-IB-7887	0	no alteration
paad_tcga_pan_can_atlas_2018	TCGA-IB-7888-01	TCGA-IB-7888	0	no alteration
paad_tcga_pan_can_atlas_2018	TCGA-IB-7889-01	TCGA-IB-7889	0	no alteration
paad_tcga_pan_can_atlas_2018	TCGA-IB-7891-01	TCGA-IB-7891	0	no alteration
paad_tcga_pan_can_atlas_2018	TCGA-IB-7893-01	TCGA-IB-7893	0	no alteration
paad_tcga_pan_can_atlas_2018	TCGA-IB-7897-01	TCGA-IB-7897	0	no alteration
paad_tcga_pan_can_atlas_2018	TCGA-IB-8126-01	TCGA-IB-8126	0	no alteration
paad_tcga_pan_can_atlas_2018	TCGA-IB-8127-01	TCGA-IB-8127	0	no alteration
paad_tcga_pan_can_atlas_2018	TCGA-IB-A5SO-01	TCGA-IB-A5SO	0	no alteration
paad_tcga_pan_can_atlas_2018	TCGA-IB-A5SP-01	TCGA-IB-A5SP	0	no alteration
paad_tcga_pan_can_atlas_2018	TCGA-IB-A5SQ-01	TCGA-IB-A5SQ	0	no alteration
paad_tcga_pan_can_atlas_2018	TCGA-IB-A5SS-01	TCGA-IB-A5SS	0	no alteration
paad_tcga_pan_can_atlas_2018	TCGA-IB-A5ST-01	TCGA-IB-A5ST	0	no alteration
paad_tcga_pan_can_atlas_2018	TCGA-IB-A6UF-01	TCGA-IB-A6UF	0	no alteration
paad_tcga_pan_can_atlas_2018	TCGA-IB-A6UG-01	TCGA-IB-A6UG	0	no alteration
paad_tcga_pan_can_atlas_2018	TCGA-IB-A7LX-01	TCGA-IB-A7LX	0	no alteration
paad_tcga_pan_can_atlas_2018	TCGA-IB-AAUM-01	TCGA-IB-AAUM	0	no alteration
paad_tcga_pan_can_atlas_2018	TCGA-IB-AAUO-01	TCGA-IB-AAUO	0	no alteration
paad_tcga_pan_can_atlas_2018	TCGA-IB-AAUP-01	TCGA-IB-AAUP	0	no alteration
paad_tcga_pan_can_atlas_2018	TCGA-IB-AAUR-01	TCGA-IB-AAUR	0	no alteration
paad_tcga_pan_can_atlas_2018	TCGA-IB-AAUS-01	TCGA-IB-AAUS	0	no alteration
paad_tcga_pan_can_atlas_2018	TCGA-IB-AAUU-01	TCGA-IB-AAUU	0	no alteration
paad_tcga_pan_can_atlas_2018	TCGA-IB-AAUV-01	TCGA-IB-AAUV	0	no alteration
paad_tcga_pan_can_atlas_2018	TCGA-IB-AAUW-01	TCGA-IB-AAUW	0	no alteration
paad_tcga_pan_can_atlas_2018	TCGA-LB-A7SX-01	TCGA-LB-A7SX	0	no alteration
paad_tcga_pan_can_atlas_2018	TCGA-LB-A8F3-01	TCGA-LB-A8F3	0	no alteration
paad_tcga_pan_can_atlas_2018	TCGA-LB-A9Q5-01	TCGA-LB-A9Q5	0	no alteration
paad_tcga_pan_can_atlas_2018	TCGA-M8-A5N4-01	TCGA-M8-A5N4	0	no alteration
paad_tcga_pan_can_atlas_2018	TCGA-PZ-A5RE-01	TCGA-PZ-A5RE	0	no alteration
paad_tcga_pan_can_atlas_2018	TCGA-Q3-A5QY-01	TCGA-Q3-A5QY	0	no alteration
paad_tcga_pan_can_atlas_2018	TCGA-Q3-AA2A-01	TCGA-Q3-AA2A	0	no alteration
paad_tcga_pan_can_atlas_2018	TCGA-RB-A7B8-01	TCGA-RB-A7B8	0	no alteration
paad_tcga_pan_can_atlas_2018	TCGA-RB-AA9M-01	TCGA-RB-AA9M	0	no alteration
paad_tcga_pan_can_atlas_2018	TCGA-S4-A8RM-01	TCGA-S4-A8RM	0	no alteration
paad_tcga_pan_can_atlas_2018	TCGA-S4-A8RP-01	TCGA-S4-A8RP	0	no alteration
paad_tcga_pan_can_atlas_2018	TCGA-US-A774-01	TCGA-US-A774	0	no alteration
paad_tcga_pan_can_atlas_2018	TCGA-US-A776-01	TCGA-US-A776	0	no alteration
paad_tcga_pan_can_atlas_2018	TCGA-US-A77E-01	TCGA-US-A77E	0	no alteration
paad_tcga_pan_can_atlas_2018	TCGA-US-A77G-01	TCGA-US-A77G	0	no alteration
paad_tcga_pan_can_atlas_2018	TCGA-XD-AAUG-01	TCGA-XD-AAUG	0	no alteration
paad_tcga_pan_can_atlas_2018	TCGA-XD-AAUH-01	TCGA-XD-AAUH	0	no alteration
paad_tcga_pan_can_atlas_2018	TCGA-XD-AAUL-01	TCGA-XD-AAUL	0	no alteration
paad_tcga_pan_can_atlas_2018	TCGA-XN-A8T3-01	TCGA-XN-A8T3	0	no alteration
paad_tcga_pan_can_atlas_2018	TCGA-XN-A8T5-01	TCGA-XN-A8T5	0	no alteration
paad_tcga_pan_can_atlas_2018	TCGA-YB-A89D-01	TCGA-YB-A89D	0	no alteration
paad_tcga_pan_can_atlas_2018	TCGA-YH-A8SY-01	TCGA-YH-A8SY	0	no alteration
paad_tcga_pan_can_atlas_2018	TCGA-YY-A8LH-01	TCGA-YY-A8LH	0	no alteration
paad_tcga_pan_can_atlas_2018	TCGA-Z5-AAPL-01	TCGA-Z5-AAPL	0	no alteration

## Sheet: grid
	TCGA-2J-AABH	TCGA-2L-AAQI	TCGA-3A-A9IB	TCGA-F2-6879	TCGA-FB-A5VM	TCGA-FB-AAPZ	TCGA-FB-AAQ2	TCGA-FB-AAQ3	TCGA-FB-AAQ6	TCGA-H8-A6C1	TCGA-HV-A5A3	TCGA-HZ-8005	TCGA-IB-7647	TCGA-IB-7649	TCGA-IB-7890	TCGA-IB-A7M4	TCGA-IB-AAUN	TCGA-IB-AAUQ	TCGA-OE-A75W	TCGA-S4-A8RO	TCGA-US-A779	TCGA-XD-AAUI	TCGA-2J-AAB1	TCGA-2J-AAB4	TCGA-2J-AAB6	TCGA-2J-AAB8	TCGA-2J-AAB9	TCGA-2J-AABA	TCGA-2J-AABE	TCGA-2J-AABF	TCGA-2J-AABI	TCGA-2J-AABK	TCGA-2J-AABO	TCGA-2J-AABP	TCGA-2J-AABR	TCGA-2J-AABT	TCGA-2J-AABU	TCGA-2J-AABV	TCGA-2L-AAQA	TCGA-2L-AAQE	TCGA-2L-AAQJ	TCGA-2L-AAQL	TCGA-2L-AAQM	TCGA-3A-A9I5	TCGA-3A-A9I7	TCGA-3A-A9I9	TCGA-3A-A9IC	TCGA-3A-A9IH	TCGA-3A-A9IJ
MYC	1	1	1	1	1	1	1	1	1	1	1	1	1	1	1	1	1	1	1	1	1	1	0	0	0	0	0	0	0	0	0	0	0	0	0	0	0	0	0	0	0	0	0	0	0	0	0	0	0
	1 COPY AMPLIFIED
	NO COPY NUMBER CHANGE
[truncated: 126 more columns]
