# Supplementary material for: Dynamic interaction of MYC enhancer RNA with YEATS2 protein regulates MYC gene transcription in pancreatic cancer
Source: EMBO Rep. 2025 Apr 11;26(10):2519–44. doi: 10.1038/s44319-025-00446-0 (PMC12117045; doi:10.1038/s44319-025-00446-0)
Supplement: Supplementary file 5 — Source data Fig. 1 [file 44319_2025_446_MOESM5_ESM.zip › Figure 1/1A/Numerical Data/Patient_Boxplot.R]

install.packages('ggpubr')
library(ggpubr)
#For MYC_490
#normal
set.seed(1)
Normal=c(8.3, 3.91, 4.10, 6.58, 13.06, 55.2, 71.1)
#CP
CP=c(135.48, 196.55, 254.39, 136.91, 72.33, 33.8, 40.8)
MYC_490=data.frame(Normal, CP)
groups = factor(rep(c("Normal", "CP"), each = 7))
tiff("Normal_CP.tiff", res = 600, height = 4000, width = 4000)
boxplot(MYC_490, outline = T, col = "transparent", border = c("blue", "red"), ylim = c(0, 270), lwd = 2, ylab="Relative gene expression")
points(reorder(groups, c(Normal, CP)), c(Normal, CP), col= "black", pch = 16, cex = 1.2)
p.value=t.test(c(Normal, CP) ~ groups)$p.value
text(x = 1.0, y = max(c(Normal, CP)), labels = paste("p = ", round(p.value, 4)),
                      pos = 3, cex = 1.0, font = 2)
dev.off()


tiff("Normal_CP.tiff", res = 600, width = 4000, height = 4000)
boxplot(cMYC, col=mycol,ylab="Relative ct value", lty = 1)
dev.off()

#For MYC_425
#normal
Normal=c(36.41, 36.11, 37.15, 34.26, 35.43, 33.16)
#CP
CP=c(30.79, 32.30, 34.46, 31.66, 35.51, 36.64)
#PDAC
PDAC=c(36.39, 34.49, 32.49, 32.66, 28.02, 27.60)
MYC425=data.frame(Normal,CP,PDAC)
MYC_425
MYC_425=data.frame(Normal,CP,PDAC)
MYC_425
boxplot(MYC_425)
mycol=gray.colors(3)
boxplot(MYC_425, col=mycol, ylab="Relative ct value")

tiff("MYC425-CT_patients.tiff", res = 600, width = 4000, height = 4000)
boxplot(MYC_425, col=mycol,ylab="Relative ct value", lty = 1)
dev.off()


#For MYC_490
#normal
Normal=c(35.57, 36.52, 36.60, 31.14, 32.05, 32.15)
#CP
CP=c(31.63, 32.27, 33.09, 34.65, 34.43, 32.12)
#PDAC
PDAC=c(33.63, 34.44, 31.87, 31.66, 27.21, 29.25)
MYC_490=data.frame(Normal,CP,PDAC)
MYC_490
boxplot(MYC_490)
mycol=gray.colors(3)
boxplot(MYC_490, col=mycol, ylab="Relative ct value")

tiff("MYC_490-CT_patients.tiff", res = 600, width = 4000, height = 4000)
boxplot(MYC_490, col=mycol,ylab="Relative ct value", lty = 1)
dev.off()
