# Supplementary material for: Dynamic interaction of MYC enhancer RNA with YEATS2 protein regulates MYC gene transcription in pancreatic cancer
Source: EMBO Rep. 2025 Apr 11;26(10):2519–44. doi: 10.1038/s44319-025-00446-0 (PMC12117045; doi:10.1038/s44319-025-00446-0)
Supplement: Supplementary file 5 — Source data Fig. 1 [file 44319_2025_446_MOESM5_ESM.zip › Figure 1/1A/Numerical Data/TCGA_PAAD_Ductal_only.tsv]

Study ID	Patient ID	Sample ID	Diagnosis Age	Neoplasm Disease Stage American Joint Committee on Cancer Code	American Joint Committee on Cancer Publication Version Type	Aneuploidy Score	Buffa Hypoxia Score	Cancer Type	TCGA PanCanAtlas Cancer Type Acronym	Cancer Type Detailed	Last Communication Contact from Initial Pathologic Diagnosis Date	Birth from Initial Pathologic Diagnosis Date	Last Alive Less Initial Pathologic Diagnosis Date Calculated Day Value	Disease Free (Months)	Disease Free Status	Months of disease-specific survival	Disease-specific Survival status	Ethnicity Category	Form completion date	Fraction Genome Altered	Neoplasm Histologic Grade	Neoadjuvant Therapy Type Administered Prior To Resection Text	ICD-10 Classification	International Classification of Diseases for Oncology, Third Edition ICD-O-3 Histology Code	International Classification of Diseases for Oncology, Third Edition ICD-O-3 Site Code	Informed consent verified	In PanCan Pathway Analysis	MSI MANTIS Score	MSIsensor Score	Mutation Count	New Neoplasm Event Post Initial Therapy Indicator	Oncotree Code	Overall Survival (Months)	Overall Survival Status	Other Patient ID	American Joint Committee on Cancer Metastasis Stage Code	Neoplasm Disease Lymph Node Stage American Joint Committee on Cancer Code	American Joint Committee on Cancer Tumor Stage Code	Person Neoplasm Cancer Status	Progress Free Survival (Months)	Progression Free Status	Primary Lymph Node Presentation Assessment	Prior Diagnosis	Race Category	Radiation Therapy	Ragnum Hypoxia Score	Number of Samples Per Patient	Sample Type	Sex
paad_tcga_pan_can_atlas_2018	TCGA-2J-AAB6	TCGA-2J-AAB6-01	75	STAGE IIA	7TH	13	23	Pancreatic Cancer	PAAD	Pancreatic Adenocarcinoma	NA	-27600	0	NA	NA	9.632771148	1:DEAD WITH TUMOR	NA	7/16/14	0.3743	G2	No	C25.1	8500/3	C25.1	Yes	Yes	0.2974	0.72	60	Yes	PAAD	9.632771148	1:DECEASED	70797499-16E6-48CC-8AE4-1E692713DAD3	M0	N0	T3	With Tumor	5.556103495	1:PROGRESSION	Yes	No	White	No	10	1	Primary	Male
paad_tcga_pan_can_atlas_2018	TCGA-2J-AAB8	TCGA-2J-AAB8-01	71	STAGE IIB	7TH	9	-23	Pancreatic Cancer	PAAD	Pancreatic Adenocarcinoma	80	-26028	0	NA	NA	2.630108163	0:ALIVE OR DEAD TUMOR FREE	NA	7/16/14	0.0662	G3	No	C25.0	8500/3	C25.0	Yes	Yes	0.2788	1.01	43	NA	PAAD	2.630108163	0:LIVING	2E8F90F4-AED3-43B0-985C-DFDC2581F24F	M0	N1	T3	Tumor Free	2.630108163	0:CENSORED	Yes	No	White	NA	-2	1	Primary	Male
paad_tcga_pan_can_atlas_2018	TCGA-2J-AAB9	TCGA-2J-AAB9-01	70	STAGE IIB	7TH	0	-27	Pancreatic Cancer	PAAD	Pancreatic Adenocarcinoma	NA	-25920	0	17.12857941	1:Recurred/Progressed	20.61347273	1:DEAD WITH TUMOR	NA	7/16/14	0.0043	G1	No	C25.0	8500/3	C25.0	Yes	Yes	0.2722	0.51	13	Yes	PAAD	20.61347273	1:DECEASED	A5748656-5330-417A-8938-01F69DDB3576	M0	N1	T3	With Tumor	17.12857941	1:PROGRESSION	Yes	No	White	Yes	-14	1	Primary	Female
paad_tcga_pan_can_atlas_2018	TCGA-2J-AABA	TCGA-2J-AABA-01	55	STAGE IIB	7TH	6	-31	Pancreatic Cancer	PAAD	Pancreatic Adenocarcinoma	NA	-20133	0	NA	NA	19.95594569	1:DEAD WITH TUMOR	NA	7/16/14	0.0977	G2	No	C25.0	8500/3	C25.0	Yes	Yes	0.273	0.61	32	Yes	PAAD	19.95594569	1:DECEASED	E3A19E63-BAE5-498B-9687-41194AA5728D	M0	N1	T3	With Tumor	5.260216326	1:PROGRESSION	Yes	No	White	No	-12	1	Primary	Male
paad_tcga_pan_can_atlas_2018	TCGA-2J-AABE	TCGA-2J-AABE-01	73	STAGE IIA	7TH	5	-27	Pancreatic Cancer	PAAD	Pancreatic Adenocarcinoma	676	-26943	0	22.22441398	0:DiseaseFree	22.22441398	0:ALIVE OR DEAD TUMOR FREE	NA	7/16/14	0.1914	G2	No	C25.1	8500/3	C25.1	Yes	Yes	0.2727	1.57	30	No	PAAD	22.22441398	0:LIVING	58C1C391-5EA3-4432-BB1E-E7E1974954BC	M0	N0	T3	Tumor Free	22.22441398	0:CENSORED	Yes	No	White	Yes	-12	1	Primary	Male
paad_tcga_pan_can_atlas_2018	TCGA-2J-AABF	TCGA-2J-AABF-01	73	STAGE IIB	7TH	9	-19	Pancreatic Cancer	PAAD	Pancreatic Adenocarcinoma	NA	-26936	0	NA	NA	22.71755926	1:DEAD WITH TUMOR	NA	7/16/14	0.078	G3	No	C25.0	8500/3	C25.0	Yes	Yes	0.2695	0.16	45	Yes	PAAD	22.71755926	1:DECEASED	886D6116-D496-444F-9B7B-7449DAD31055	M0	N1	T3	With Tumor	14.56422395	1:PROGRESSION	Yes	No	White	Yes	-4	1	Primary	Male
paad_tcga_pan_can_atlas_2018	TCGA-2J-AABK	TCGA-2J-AABK-01	71	STAGE IIB	7TH	NA	-15	Pancreatic Cancer	PAAD	Pancreatic Adenocarcinoma	484	-26188	0	15.91215439	0:DiseaseFree	15.91215439	0:ALIVE OR DEAD TUMOR FREE	NA	7/16/14	0.0324	G2	No	C25.0	8500/3	C25.0	Yes	Yes	0.2756	0.85	35	No	PAAD	15.91215439	0:LIVING	C24C54EA-4095-460D-BB53-E3629A56CD62	M0	N1	T3	Tumor Free	15.91215439	0:CENSORED	Yes	No	White	Yes	-12	1	Primary	Male
paad_tcga_pan_can_atlas_2018	TCGA-2J-AABO	TCGA-2J-AABO-01	43	STAGE IIB	7TH	22	-5	Pancreatic Cancer	PAAD	Pancreatic Adenocarcinoma	440	-15869	0	NA	NA	14.4655949	0:ALIVE OR DEAD TUMOR FREE	NA	7/16/14	0.1163	G2	No	C25.0	8500/3	C25.0	Yes	Yes	0.2766	2.03	66	Yes	PAAD	14.4655949	0:LIVING	A8C3E333-865D-4060-8CE4-453AA6F9F0E8	M0	N1	T3	NA	14.43271855	1:PROGRESSION	Yes	No	White	Yes	-12	1	Primary	Male
paad_tcga_pan_can_atlas_2018	TCGA-2J-AABR	TCGA-2J-AABR-01	60	STAGE IIA	7TH	NA	-25	Pancreatic Cancer	PAAD	Pancreatic Adenocarcinoma	438	-22131	0	NA	NA	14.39984219	0:ALIVE OR DEAD TUMOR FREE	NA	7/16/14	0.001	G3	No	C25.8	8500/3	C25.8	Yes	Yes	0.2699	1.27	7	Yes	PAAD	14.39984219	0:LIVING	507A4E05-D5AB-4DBB-9B4F-76B1A21B79DD	M0	N0	T3	With Tumor	10.75056712	1:PROGRESSION	Yes	Yes	White	No	-12	1	Primary	Female
paad_tcga_pan_can_atlas_2018	TCGA-2J-AABT	TCGA-2J-AABT-01	72	STAGE IIB	7TH	8	-35	Pancreatic Cancer	PAAD	Pancreatic Adenocarcinoma	319	-26379	0	NA	NA	10.4875563	0:ALIVE OR DEAD TUMOR FREE	NA	7/16/14	0.035	G2	No	C25.0	8500/3	C25.0	Yes	Yes	0.2821	0.11	30	NA	PAAD	10.4875563	0:LIVING	3F9CC59E-9F7D-40D1-9365-28B40DFF3C59	M0	N1	T3	NA	10.4875563	0:CENSORED	Yes	Yes	White	NA	-14	1	Primary	Female
paad_tcga_pan_can_atlas_2018	TCGA-2J-AABU	TCGA-2J-AABU-01	56	STAGE IIB	7TH	8	17	Pancreatic Cancer	PAAD	Pancreatic Adenocarcinoma	NA	-20641	0	NA	NA	9.106749515	1:DEAD WITH TUMOR	NA	7/16/14	0.2572	G3	No	C25.0	8500/3	C25.0	Yes	Yes	NA	0.3	24	Yes	PAAD	9.106749515	1:DECEASED	0B4B50C7-AA0B-4A64-807B-D3CB47EEEB6F	M0	N1	T3	With Tumor	5.062958214	1:PROGRESSION	Yes	No	White	No	4	1	Primary	Male
paad_tcga_pan_can_atlas_2018	TCGA-2J-AABV	TCGA-2J-AABV-01	74	STAGE IIB	7TH	0	-9	Pancreatic Cancer	PAAD	Pancreatic Adenocarcinoma	NA	-27082	0	NA	NA	21.43538153	1:DEAD WITH TUMOR	NA	7/16/14	0.004	G4	No	C25.0	8500/3	C25.0	Yes	Yes	0.2719	0.04	11	Yes	PAAD	21.43538153	1:DECEASED	232073A1-2BF3-4539-A396-BDE7836F9AEB	M0	N1	T3	With Tumor	4.142420357	1:PROGRESSION	Yes	No	White	No	-20	1	Primary	Male
paad_tcga_pan_can_atlas_2018	TCGA-2L-AAQA	TCGA-2L-AAQA-01	76	STAGE IIB	7TH	5	7	Pancreatic Cancer	PAAD	Pancreatic Adenocarcinoma	NA	-28074	0	NA	NA	4.701318342	1:DEAD WITH TUMOR	NA	10/8/14	0.1927	G2	No	C25.9	8500/3	C25.9	Yes	Yes	0.2747	0.23	56	No	PAAD	4.701318342	1:DECEASED	D8AA891C-8050-471E-AD3E-32B9C5E9DB03	MX	N1	T3	With Tumor	4.701318342	1:PROGRESSION	Yes	No	White	No	14	1	Primary	Male
paad_tcga_pan_can_atlas_2018	TCGA-2L-AAQE	TCGA-2L-AAQE-01	56	STAGE IIB	7TH	27	-5	Pancreatic Cancer	PAAD	Pancreatic Adenocarcinoma	NA	-20618	0	NA	NA	22.4874248	1:DEAD WITH TUMOR	NA	10/8/14	0.2248	G2	No	C25.0	8500/3	C25.0	Yes	Yes	0.2886	0.13	34	NA	PAAD	22.4874248	1:DECEASED	8E7D5615-5142-4D53-A460-2CAFADE1F690	M0	N1	T3	With Tumor	22.4874248	1:PROGRESSION	Yes	No	White	No	-14	1	Primary	Male
paad_tcga_pan_can_atlas_2018	TCGA-2L-AAQI	TCGA-2L-AAQI-01	66	STAGE IIB	7TH	9	7	Pancreatic Cancer	PAAD	Pancreatic Adenocarcinoma	NA	-24381	0	NA	NA	3.38626426	1:DEAD WITH TUMOR	NA	10/8/14	0.012	G3	No	C25.0	8500/3	C25.0	Yes	Yes	0.283	0.36	31	No	PAAD	3.38626426	1:DECEASED	A28CFA95-5A99-40F3-928E-7A94F2492D2C	MX	N1	T3	With Tumor	3.38626426	1:PROGRESSION	Yes	No	White	No	0	1	Primary	Male
paad_tcga_pan_can_atlas_2018	TCGA-2L-AAQJ	TCGA-2L-AAQJ-01	49	STAGE III	7TH	6	-3	Pancreatic Cancer	PAAD	Pancreatic Adenocarcinoma	NA	-18103	0	NA	NA	12.9532827	1:DEAD WITH TUMOR	NA	10/8/14	0.1656	G2	No	C25.0	8500/3	C25.0	Yes	Yes	0.2821	0.57	78	No	PAAD	12.9532827	1:DECEASED	F96AB3FE-BB11-4585-A35E-52D400E55AB7	MX	N0	T4	With Tumor	12.9532827	1:PROGRESSION	Yes	No	White	No	-12	1	Primary	Female
paad_tcga_pan_can_atlas_2018	TCGA-2L-AAQL	TCGA-2L-AAQL-01	82	STAGE IIB	7TH	21	1	Pancreatic Cancer	PAAD	Pancreatic Adenocarcinoma	NA	-30092	0	NA	NA	9.599894796	1:DEAD WITH TUMOR	NA	10/8/14	0.235	G3	No	C25.0	8500/3	C25.0	Yes	Yes	0.2685	0.07	52	No	PAAD	9.599894796	1:DECEASED	1DB061C0-9B28-4BF9-8AD2-0383C69B6800	MX	N1	T3	With Tumor	9.599894796	1:PROGRESSION	Yes	No	White	No	-16	1	Primary	Male
paad_tcga_pan_can_atlas_2018	TCGA-3A-A9I5	TCGA-3A-A9I5-01	57	NA	6TH	4	5	Pancreatic Cancer	PAAD	Pancreatic Adenocarcinoma	1794	-21175	0	58.98017556	0:DiseaseFree	58.98017556	0:ALIVE OR DEAD TUMOR FREE	Not Hispanic Or Latino	9/24/14	0.233	G1	No	C25.0	8500/3	C25.0	Yes	Yes	0.2676	0.06	30	No	PAAD	58.98017556	0:LIVING	9924E309-5C47-42FE-B937-547F2B3D6842	MX	N0	NA	Tumor Free	58.98017556	0:CENSORED	Yes	Yes	White	Yes	-10	1	Primary	Male
paad_tcga_pan_can_atlas_2018	TCGA-3A-A9I7	TCGA-3A-A9I7-01	45	STAGE IIB	7TH	0	-23	Pancreatic Cancer	PAAD	Pancreatic Adenocarcinoma	1323	-16766	0	NA	NA	43.49541375	0:ALIVE OR DEAD TUMOR FREE	Not Hispanic Or Latino	9/24/14	3e-4	G2	No	C25.0	8500/3	C25.0	Yes	Yes	0.2707	0.04	13	Yes	PAAD	43.49541375	0:LIVING	556BACA9-03D6-48A3-9216-4FC441E99F90	MX	N1	T3	Tumor Free	43.03514482	1:PROGRESSION	Yes	No	Black or African American	NA	-18	1	Primary	Male
paad_tcga_pan_can_atlas_2018	TCGA-3A-A9I9	TCGA-3A-A9I9-01	67	STAGE IIA	7TH	5	-15	Pancreatic Cancer	PAAD	Pancreatic Adenocarcinoma	NA	-24731	0	NA	NA	20.84360719	1:DEAD WITH TUMOR	Not Hispanic Or Latino	9/24/14	0.2688	G2	No	C25.0	8500/3	C25.0	Yes	Yes	0.2699	0.08	94	Yes	PAAD	20.84360719	1:DECEASED	396FF766-A383-4F42-BCE3-F2F32B7F1151	MX	N0	T3	With Tumor	16.8655686	1:PROGRESSION	Yes	No	White	Yes	-8	1	Primary	Male
paad_tcga_pan_can_atlas_2018	TCGA-3A-A9IB	TCGA-3A-A9IB-01	69	STAGE IIB	7TH	10	29	Pancreatic Cancer	PAAD	Pancreatic Adenocarcinoma	NA	-25312	0	NA	NA	7.364302857	NA	Not Hispanic Or Latino	9/24/14	0.21	G3	No	C25.0	8500/3	C25.0	Yes	Yes	0.2885	1.21	32	No	PAAD	7.364302857	1:DECEASED	3CBF56E6-DCCC-40FE-B06E-2621A2121E9D	MX	N1	T3	NA	7.364302857	0:CENSORED	Yes	No	White	No	-4	1	Primary	Female
paad_tcga_pan_can_atlas_2018	TCGA-3A-A9IC	TCGA-3A-A9IC-01	61	STAGE IIB	7TH	12	13	Pancreatic Cancer	PAAD	Pancreatic Adenocarcinoma	NA	-22400	0	NA	NA	24.26274781	1:DEAD WITH TUMOR	Not Hispanic Or Latino	9/24/14	0.3011	G2	No	C25.0	8500/3	C25.0	Yes	Yes	0.2664	0.08	31	No	PAAD	24.26274781	1:DECEASED	67E9ABC1-4B6F-4054-BDC4-29906C55C682	MX	N1	T3	With Tumor	24.26274781	1:PROGRESSION	Yes	No	White	Yes	0	1	Primary	Female
paad_tcga_pan_can_atlas_2018	TCGA-3A-A9IH	TCGA-3A-A9IH-01	66	STAGE IA	7TH	8	23	Pancreatic Cancer	PAAD	Pancreatic Adenocarcinoma	1021	-24174	0	NA	NA	33.56675543	0:ALIVE OR DEAD TUMOR FREE	Not Hispanic Or Latino	9/24/14	0.1649	G2	No	C25.1	8500/3	C25.1	Yes	Yes	0.2803	1.52	47	Yes	PAAD	33.56675543	0:LIVING	10F0D40B-C4C4-441B-9CFB-BEF5E44AA91E	MX	N0	T1	With Tumor	25.08465661	1:PROGRESSION	Yes	No	White	No	6	1	Primary	Female
paad_tcga_pan_can_atlas_2018	TCGA-3A-A9IU	TCGA-3A-A9IU-01	65	STAGE IIB	7TH	9	-5	Pancreatic Cancer	PAAD	Pancreatic Adenocarcinoma	NA	-23998	0	NA	NA	15.05736923	1:DEAD WITH TUMOR	Not Hispanic Or Latino	9/24/14	0.1821	G3	No	C25.0	8500/3	C25.0	Yes	Yes	0.2666	2.09	32	Yes	PAAD	15.05736923	1:DECEASED	CD9DC5C5-1161-43EA-A617-1356A3B23E16	MX	N1	T3	With Tumor	12.19712661	1:PROGRESSION	Yes	No	White	No	-12	1	Primary	Male
paad_tcga_pan_can_atlas_2018	TCGA-3A-A9IX	TCGA-3A-A9IX-01	40	STAGE IA	7TH	0	-41	Pancreatic Cancer	PAAD	Pancreatic Adenocarcinoma	1037	-14729	0	34.09277707	0:DiseaseFree	34.09277707	0:ALIVE OR DEAD TUMOR FREE	Not Hispanic Or Latino	9/24/14	2e-4	G2	No	C25.0	8500/3	C25.0	Yes	Yes	0.2782	0.7	22	No	PAAD	34.09277707	0:LIVING	959E1F13-360E-4E12-ADD5-BF9A376990D2	MX	N0	T1	Tumor Free	34.09277707	0:CENSORED	Yes	No	White	Yes	-16	1	Primary	Male
paad_tcga_pan_can_atlas_2018	TCGA-3A-A9IZ	TCGA-3A-A9IZ-01	47	STAGE IIB	7TH	6	19	Pancreatic Cancer	PAAD	Pancreatic Adenocarcinoma	NA	-17294	0	NA	NA	10.12591643	1:DEAD WITH TUMOR	Hispanic Or Latino	9/24/14	0.2827	G2	No	C25.0	8500/3	C25.0	Yes	Yes	0.2829	1.01	49	Yes	PAAD	10.12591643	1:DECEASED	517E0F20-56CC-470E-8C5F-543EFA10CFB5	MX	N1	T3	With Tumor	3.583522372	1:PROGRESSION	Yes	No	White	No	14	1	Primary	Male
paad_tcga_pan_can_atlas_2018	TCGA-3A-A9J0	TCGA-3A-A9J0-01	75	STAGE IIB	7TH	24	21	Pancreatic Cancer	PAAD	Pancreatic Adenocarcinoma	743	-27453	0	NA	NA	24.42712957	0:ALIVE OR DEAD TUMOR FREE	Not Hispanic Or Latino	9/24/14	0.4872	G2	No	C25.0	8500/3	C25.0	Yes	Yes	0.2986	2.47	77	Yes	PAAD	24.42712957	0:LIVING	A308A5EE-8EA1-47EE-823D-14736D74A925	MX	N1	T3	With Tumor	11.93411579	1:PROGRESSION	Yes	No	White	No	16	1	Primary	Male
paad_tcga_pan_can_atlas_2018	TCGA-3E-AAAY	TCGA-3E-AAAY-01	67	STAGE IIB	6TH	NA	-19	Pancreatic Cancer	PAAD	Pancreatic Adenocarcinoma	2285	-24760	0	32.44895946	1:Recurred/Progressed	75.12246441	0:ALIVE OR DEAD TUMOR FREE	Not Hispanic Or Latino	6/6/14	3e-4	G3	No	C25.1	8500/3	C25.1	Yes	Yes	0.2707	0.05	21	No	PAAD	75.12246441	0:LIVING	A643D0B8-AA50-481C-9F12-F2E634D61D90	MX	N1	T3	With Tumor	32.44895946	1:PROGRESSION	Yes	No	White	No	-12	1	Primary	Male
paad_tcga_pan_can_atlas_2018	TCGA-3E-AAAZ	TCGA-3E-AAAZ-01	71	STAGE IIA	6TH	9	-29	Pancreatic Cancer	PAAD	Pancreatic Adenocarcinoma	NA	-26234	0	NA	NA	71.73620015	0:ALIVE OR DEAD TUMOR FREE	Hispanic Or Latino	6/6/14	0.2261	G2	No	C25.0	8500/3	C25.0	Yes	Yes	0.2778	0.04	47	Yes	PAAD	71.73620015	1:DECEASED	9D449AA3-B740-4D5A-9AEA-880B6F84CFF4	MX	N0	T3	With Tumor	52.60216326	1:PROGRESSION	Yes	No	White	NA	-14	1	Primary	Male
paad_tcga_pan_can_atlas_2018	TCGA-F2-6880	TCGA-F2-6880-01	70	STAGE IIB	6TH	0	-27	Pancreatic Cancer	PAAD	Pancreatic Adenocarcinoma	289	-25809	0	9.698523852	0:DiseaseFree	9.698523852	0:ALIVE OR DEAD TUMOR FREE	NA	6/11/12	0	G1	No	C25.0	8140/3	C25.0	Yes	No	0.2876	0.05	NA	NA	PAAD	9.698523852	0:LIVING	c60a4c63-607b-4d59-8625-bc5d20207647	M0	N1	T3	Tumor Free	9.698523852	0:CENSORED	Yes	No	White	No	-20	1	Primary	Male
paad_tcga_pan_can_atlas_2018	TCGA-F2-7273	TCGA-F2-7273-01	54	STAGE IIB	7TH	0	-29	Pancreatic Cancer	PAAD	Pancreatic Adenocarcinoma	360	-20071	0	NA	NA	19.46280041	1:DEAD WITH TUMOR	Not Hispanic Or Latino	6/11/12	0	G3	No	C25.9	8140/3	C25.9	Yes	No	0.2635	0.28	2	Yes	PAAD	19.46280041	1:DECEASED	4c9e6085-41c3-4cfe-ad3d-5f94196a86e0	M0	N1	T3	With Tumor	8.416346122	1:PROGRESSION	Yes	No	Black or African American	Yes	-14	1	Primary	Male
paad_tcga_pan_can_atlas_2018	TCGA-F2-7276	TCGA-F2-7276-01	64	STAGE IIB	7TH	0	-27	Pancreatic Cancer	PAAD	Pancreatic Adenocarcinoma	NA	-23713	0	NA	NA	7.101292041	1:DEAD WITH TUMOR	Not Hispanic Or Latino	6/11/12	1e-4	G1	No	C25.9	8140/3	C25.9	Yes	No	0.261	0.8	NA	No	PAAD	7.101292041	1:DECEASED	e4babd46-005a-4af3-8041-131648d9c2c6	M0	N1	T3	With Tumor	7.101292041	1:PROGRESSION	Yes	No	White	No	-16	1	Primary	Male
paad_tcga_pan_can_atlas_2018	TCGA-F2-A44G	TCGA-F2-A44G-01	79	STAGE IIB	7TH	4	23	Pancreatic Cancer	PAAD	Pancreatic Adenocarcinoma	153	-29150	0	7.035539337	1:Recurred/Progressed	7.660190025	1:DEAD WITH TUMOR	Not Hispanic Or Latino	11/1/12	0.0757	G2	No	C25.0	8140/3	C25.0	Yes	Yes	0.2679	0.17	36	Yes	PAAD	7.660190025	1:DECEASED	20094E3E-CEE3-41DD-8553-1FC393117786	M0	N1	T3	Tumor Free	7.035539337	1:PROGRESSION	Yes	Yes	White	Yes	2	1	Primary	Female
paad_tcga_pan_can_atlas_2018	TCGA-F2-A44H	TCGA-F2-A44H-01	65	STAGE IIA	7TH	10	-31	Pancreatic Cancer	PAAD	Pancreatic Adenocarcinoma	586	-24007	0	19.2655423	0:DiseaseFree	19.2655423	0:ALIVE OR DEAD TUMOR FREE	Not Hispanic Or Latino	11/1/12	0.024	G2	No	C25.0	8140/3	C25.0	Yes	Yes	0.2649	1.45	16	No	PAAD	19.2655423	0:LIVING	570F9947-1CE5-49C7-9619-49439DF6C7A9	M0	N0	T3	Tumor Free	19.2655423	0:CENSORED	Yes	No	White	Yes	-16	1	Primary	Male
paad_tcga_pan_can_atlas_2018	TCGA-F2-A7TX	TCGA-F2-A7TX-01	77	STAGE IIB	7TH	9	15	Pancreatic Cancer	PAAD	Pancreatic Adenocarcinoma	NA	-28239	0	NA	NA	3.123253444	1:DEAD WITH TUMOR	NA	3/27/14	0.0445	G3	No	C25.0	8500/3	C25.0	Yes	Yes	0.2742	0.06	40	No	PAAD	3.123253444	1:DECEASED	1F5494C4-E26C-4512-96D9-30412B5B32CE	M0	N1	T3	With Tumor	3.123253444	1:PROGRESSION	Yes	No	White	No	16	1	Primary	Male
paad_tcga_pan_can_atlas_2018	TCGA-F2-A8YN	TCGA-F2-A8YN-01	76	STAGE IIA	7TH	8	-17	Pancreatic Cancer	PAAD	Pancreatic Adenocarcinoma	517	-28047	0	NA	NA	16.99707401	0:ALIVE OR DEAD TUMOR FREE	Not Hispanic Or Latino	3/10/14	0.202	G2	No	C25.0	8500/3	C25.0	Yes	Yes	0.3109	0.6	52	No	PAAD	16.99707401	0:LIVING	5DBB4642-6636-4D67-9E73-25C7312AEC44	M0	N0	T3	With Tumor	16.99707401	0:CENSORED	Yes	No	White	No	-12	1	Primary	Male
paad_tcga_pan_can_atlas_2018	TCGA-FB-A4P5	TCGA-FB-A4P5-01	69	STAGE IIB	7TH	0	-23	Pancreatic Cancer	PAAD	Pancreatic Adenocarcinoma	4	-25412	0	NA	NA	5.884867015	1:DEAD WITH TUMOR	Not Hispanic Or Latino	2/11/13	0	G2	No	C25.0	8500/3	C25.0	Yes	Yes	0.2794	0.75	8	NA	PAAD	5.884867015	1:DECEASED	B2E29F26-29AF-4E2D-84DD-C513B4A07C70	MX	N1	T3	NA	5.884867015	1:PROGRESSION	Yes	No	White	NA	-12	1	Primary	Female
paad_tcga_pan_can_atlas_2018	TCGA-FB-A4P6	TCGA-FB-A4P6-01	54	STAGE IIB	7TH	NA	-41	Pancreatic Cancer	PAAD	Pancreatic Adenocarcinoma	767	-19904	0	20.38333827	1:Recurred/Progressed	25.21616202	0:ALIVE OR DEAD TUMOR FREE	Not Hispanic Or Latino	2/11/13	NA	G1	No	C25.0	8500/3	C25.0	Yes	No	0.2655	0.44	NA	Yes	PAAD	25.21616202	0:LIVING	9246C642-3231-4137-A24B-3EFAE151B655	MX	N1	T3	NA	20.38333827	1:PROGRESSION	Yes	No	White	Yes	-22	1	Primary	Male
paad_tcga_pan_can_atlas_2018	TCGA-FB-A545	TCGA-FB-A545-01	72	STAGE IIB	7TH	25	17	Pancreatic Cancer	PAAD	Pancreatic Adenocarcinoma	385	-26635	0	12.42726107	1:Recurred/Progressed	24.06548969	1:DEAD WITH TUMOR	Not Hispanic Or Latino	3/22/13	0.612	G2	No	C25.1	8500/3	C25.1	Yes	Yes	0.2841	2.76	37	No	PAAD	24.06548969	1:DECEASED	B0CB81AD-3C20-4D56-AB7D-F64C0CAEE1CE	M0	N1	T3	NA	12.42726107	1:PROGRESSION	Yes	No	White	Yes	4	1	Primary	Female
paad_tcga_pan_can_atlas_2018	TCGA-FB-A5VM	TCGA-FB-A5VM-01	74	STAGE IB	7TH	8	23	Pancreatic Cancer	PAAD	Pancreatic Adenocarcinoma	449	-27362	0	NA	NA	16.37242332	1:DEAD WITH TUMOR	Not Hispanic Or Latino	5/24/13	0.0677	G3	No	C25.0	8500/3	C25.0	Yes	Yes	0.285	1.1	40	No	PAAD	16.37242332	1:DECEASED	40D9B9F7-42B7-4CFD-AF95-660777AD0529	M0	N0	T2	NA	5.819114311	1:PROGRESSION	Yes	No	White	No	12	1	Primary	Male
paad_tcga_pan_can_atlas_2018	TCGA-FB-A78T	TCGA-FB-A78T-01	71	STAGE IIB	7TH	8	-21	Pancreatic Cancer	PAAD	Pancreatic Adenocarcinoma	1	-26179	0	12.32863202	0:DiseaseFree	12.32863202	1:DEAD WITH TUMOR	Not Hispanic Or Latino	11/13/13	0.1291	G2	No	C25.0	8500/3	C25.0	Yes	Yes	0.2924	1.46	39	NA	PAAD	12.32863202	1:DECEASED	2AD10199-1381-42B7-B54F-DA34C1B1D3C0	M0	N1	T3	NA	12.32863202	0:CENSORED	Yes	No	White	No	-14	1	Primary	Female
paad_tcga_pan_can_atlas_2018	TCGA-FB-AAPP	TCGA-FB-AAPP-01	71	STAGE IIB	7TH	19	1	Pancreatic Cancer	PAAD	Pancreatic Adenocarcinoma	NA	-26239	0	NA	NA	15.94503074	1:DEAD WITH TUMOR	Not Hispanic Or Latino	5/22/14	0.2727	G3	No	C25.0	8500/3	C25.0	Yes	No	0.2915	1.51	110	Yes	PAAD	15.94503074	1:DECEASED	1422BC35-4597-4E76-AA75-8E79613E67D5	MX	N1	T3	With Tumor	4.931452806	1:PROGRESSION	Yes	No	White	Yes	4	1	Primary	Male
paad_tcga_pan_can_atlas_2018	TCGA-FB-AAPQ	TCGA-FB-AAPQ-01	65	STAGE IIB	7TH	5	7	Pancreatic Cancer	PAAD	Pancreatic Adenocarcinoma	NA	-24078	0	NA	NA	37.15027781	NA	Not Hispanic Or Latino	5/22/14	0.2011	G2	No	C25.0	8500/3	C25.0	Yes	Yes	0.2748	0.08	36	NA	PAAD	37.15027781	1:DECEASED	ECDD0E44-0ADD-4A08-A3F8-AB2F51DF7AFD	MX	N1	T3	NA	37.15027781	0:CENSORED	Yes	No	White	No	-4	1	Primary	Male
paad_tcga_pan_can_atlas_2018	TCGA-FB-AAPS	TCGA-FB-AAPS-01	62	STAGE IIB	7TH	0	-15	Pancreatic Cancer	PAAD	Pancreatic Adenocarcinoma	228	-22981	0	NA	NA	7.495808265	0:ALIVE OR DEAD TUMOR FREE	Not Hispanic Or Latino	5/22/14	1e-4	G2	No	C25.0	8500/3	C25.0	Yes	Yes	0.2855	0.14	31	NA	PAAD	7.495808265	0:LIVING	2048D0F9-ED9F-46DF-BCD4-3DFD9137670F	MX	N1	T2	NA	7.495808265	0:CENSORED	Yes	No	White	Yes	-12	1	Primary	Female
paad_tcga_pan_can_atlas_2018	TCGA-FB-AAPU	TCGA-FB-AAPU-01	41	STAGE IIA	7TH	4	11	Pancreatic Cancer	PAAD	Pancreatic Adenocarcinoma	NA	-15129	0	NA	NA	12.52589013	1:DEAD WITH TUMOR	Not Hispanic Or Latino	5/22/14	0.2542	G2	No	C25.0	8500/3	C25.0	Yes	Yes	0.2993	0.88	80	No	PAAD	12.52589013	1:DECEASED	712335E1-F1E9-44B9-957C-497EA5E8FA2F	MX	N0	T3	With Tumor	12.52589013	1:PROGRESSION	Yes	No	Asian	No	10	1	Primary	Female
paad_tcga_pan_can_atlas_2018	TCGA-FB-AAPY	TCGA-FB-AAPY-01	71	STAGE IIB	7TH	4	-7	Pancreatic Cancer	PAAD	Pancreatic Adenocarcinoma	NA	-26085	0	34.81605681	0:DiseaseFree	34.81605681	0:ALIVE OR DEAD TUMOR FREE	Not Hispanic Or Latino	5/22/14	3e-4	G2	No	C25.0	8500/3	C25.0	Yes	Yes	0.2888	1.26	32	No	PAAD	34.81605681	1:DECEASED	953359DA-E535-48E6-97DC-1B4CCAD6A671	MX	N1	T2	Tumor Free	34.81605681	0:CENSORED	Yes	No	White	Yes	-14	1	Primary	Male
paad_tcga_pan_can_atlas_2018	TCGA-FB-AAPZ	TCGA-FB-AAPZ-01	54	STAGE IIB	7TH	21	1	Pancreatic Cancer	PAAD	Pancreatic Adenocarcinoma	716	-19847	0	23.53946806	1:Recurred/Progressed	23.53946806	0:ALIVE OR DEAD TUMOR FREE	Not Hispanic Or Latino	7/22/14	0.6471	G3	No	C25.0	8500/3	C25.0	Yes	Yes	0.2975	3	34	Yes	PAAD	23.53946806	0:LIVING	F2313562-C894-486D-A9B6-ED362E12A32A	MX	N1	T2	Tumor Free	23.53946806	1:PROGRESSION	Yes	No	White	No	-4	1	Primary	Male
paad_tcga_pan_can_atlas_2018	TCGA-FB-AAQ0	TCGA-FB-AAQ0-01	68	STAGE IIA	7TH	6	5	Pancreatic Cancer	PAAD	Pancreatic Adenocarcinoma	NA	-24988	0	15.55051452	0:DiseaseFree	15.55051452	0:ALIVE OR DEAD TUMOR FREE	Not Hispanic Or Latino	5/22/14	0.1817	G3	No	C25.0	8500/3	C25.0	Yes	Yes	0.2815	1.11	43	No	PAAD	15.55051452	1:DECEASED	81B6B844-D760-4146-9B01-1C4B2596EB77	MX	N0	T3	Tumor Free	15.55051452	0:CENSORED	Yes	No	White	No	4	1	Primary	Male
paad_tcga_pan_can_atlas_2018	TCGA-FB-AAQ1	TCGA-FB-AAQ1-01	49	STAGE IIB	7TH	26	25	Pancreatic Cancer	PAAD	Pancreatic Adenocarcinoma	NA	-18172	0	NA	NA	4.043791301	1:DEAD WITH TUMOR	Not Hispanic Or Latino	5/23/14	0.1766	G2	No	C25.0	8500/3	C25.0	Yes	Yes	0.2821	0.18	32	NA	PAAD	4.043791301	1:DECEASED	FF8DAC97-42FF-4F48-81C4-50315AD8DE58	MX	N1	T3	With Tumor	4.043791301	1:PROGRESSION	Yes	No	White	No	6	1	Primary	Male
paad_tcga_pan_can_atlas_2018	TCGA-FB-AAQ2	TCGA-FB-AAQ2-01	81	STAGE IIB	7TH	16	29	Pancreatic Cancer	PAAD	Pancreatic Adenocarcinoma	NA	-29585	0	NA	NA	5.030081862	1:DEAD WITH TUMOR	Not Hispanic Or Latino	7/22/14	0.2262	G3	No	C25.0	8500/3	C25.0	Yes	Yes	0.288	0.19	35	Yes	PAAD	5.030081862	1:DECEASED	F5558DC7-5BEF-426F-A6BF-B704FD5DBDA0	MX	N1	T3	With Tumor	3.024624388	1:PROGRESSION	Yes	No	White	No	26	1	Primary	Female
paad_tcga_pan_can_atlas_2018	TCGA-FB-AAQ3	TCGA-FB-AAQ3-01	65	STAGE IIB	7TH	4	7	Pancreatic Cancer	PAAD	Pancreatic Adenocarcinoma	NA	-23953	0	1.019166913	0:DiseaseFree	1.019166913	0:ALIVE OR DEAD TUMOR FREE	Not Hispanic Or Latino	7/22/14	0.1127	G2	No	C25.0	8500/3	C25.0	Yes	Yes	0.2719	0.56	32	No	PAAD	1.019166913	1:DECEASED	5965CD7B-F384-4473-826A-8381E362D10E	MX	N1	T3	Tumor Free	1.019166913	0:CENSORED	Yes	No	White	No	-2	1	Primary	Female
paad_tcga_pan_can_atlas_2018	TCGA-FB-AAQ6	TCGA-FB-AAQ6-01	85	STAGE IA	7TH	7	-3	Pancreatic Cancer	PAAD	Pancreatic Adenocarcinoma	NA	-31319	0	NA	NA	8.021829898	1:DEAD WITH TUMOR	Not Hispanic Or Latino	7/22/14	0.2782	G2	No	C25.2	8500/3	C25.2	Yes	Yes	0.2841	0.3	58	Yes	PAAD	8.021829898	1:DECEASED	8475C44D-E091-4C65-B1B4-9A77AE3C0E1D	MX	N0	T1	With Tumor	7.002662985	1:PROGRESSION	Yes	Yes	White	No	-12	1	Primary	Male
paad_tcga_pan_can_atlas_2018	TCGA-FZ-5919	TCGA-FZ-5919-01	59	STAGE IIB	6TH	8	NA	Pancreatic Cancer	PAAD	Pancreatic Adenocarcinoma	NA	-21611	0	NA	NA	24.36137686	1:DEAD WITH TUMOR	Not Hispanic Or Latino	3/12/13	0.0378	G3	No	C25.0	8500/3	C25.0	Yes	No	0.2641	0.03	37	Yes	PAAD	24.36137686	1:DECEASED	ff03311b-d20d-49ee-8de4-d4487c3f2633	MX	N1	T3	With Tumor	1.808199362	1:PROGRESSION	Yes	No	White	No	NA	1	Primary	Female
paad_tcga_pan_can_atlas_2018	TCGA-FZ-5920	TCGA-FZ-5920-01	52	STAGE IIB	6TH	19	NA	Pancreatic Cancer	PAAD	Pancreatic Adenocarcinoma	NA	-19287	0	NA	NA	2.005457474	NA	Not Hispanic Or Latino	6/14/13	0.0578	G3	No	C25.0	8500/3	C25.0	Yes	No	0.2611	0.11	51	NA	PAAD	2.005457474	1:DECEASED	a1d138fb-bba7-44d2-8071-c14470634e4c	M0	N1	T3	NA	2.005457474	0:CENSORED	Yes	No	Black or African American	No	NA	1	Primary	Male
paad_tcga_pan_can_atlas_2018	TCGA-FZ-5921	TCGA-FZ-5921-01	85	STAGE IIB	6TH	13	NA	Pancreatic Cancer	PAAD	Pancreatic Adenocarcinoma	NA	-31074	0	NA	NA	5.095834566	1:DEAD WITH TUMOR	NA	7/1/14	0.0114	GX	No	C25.0	8500/3	C25.0	Yes	No	0.2657	0.26	70	Yes	PAAD	5.095834566	1:DECEASED	345a375c-15cc-453a-8054-e68a35178082	M0	N1	T3	With Tumor	3.38626426	1:PROGRESSION	Yes	No	NA	Yes	NA	1	Primary	Female
paad_tcga_pan_can_atlas_2018	TCGA-FZ-5922	TCGA-FZ-5922-01	81	STAGE IIA	6TH	3	NA	Pancreatic Cancer	PAAD	Pancreatic Adenocarcinoma	NA	-29633	0	NA	NA	36.1968636	1:DEAD WITH TUMOR	Not Hispanic Or Latino	6/14/13	0.1177	G2	No	C25.0	8500/3	C25.0	Yes	No	0.2619	0.11	36	Yes	PAAD	36.1968636	1:DECEASED	a46fb053-616d-41e4-b38b-2bccf17125c0	M0	N0	T3	With Tumor	24.32850051	1:PROGRESSION	Yes	No	White	No	NA	1	Primary	Male
paad_tcga_pan_can_atlas_2018	TCGA-FZ-5923	TCGA-FZ-5923-01	71	STAGE IV	6TH	3	NA	Pancreatic Cancer	PAAD	Pancreatic Adenocarcinoma	NA	-26216	0	NA	NA	20.35046191	1:DEAD WITH TUMOR	Not Hispanic Or Latino	1/17/13	0.0703	G1	No	C25.0	8500/3	C25.0	Yes	No	0.2582	0.01	65	No	PAAD	20.35046191	1:DECEASED	7ebe2e36-4692-4b4b-a75d-b75972f664c2	M1	N1	T4	Tumor Free	20.35046191	1:PROGRESSION	Yes	No	White	No	NA	1	Primary	Male
paad_tcga_pan_can_atlas_2018	TCGA-FZ-5924	TCGA-FZ-5924-01	83	STAGE IIA	6TH	33	NA	Pancreatic Cancer	PAAD	Pancreatic Adenocarcinoma	NA	-30571	0	NA	NA	15.78064898	1:DEAD WITH TUMOR	Not Hispanic Or Latino	1/16/13	0.3431	G3	No	C25.0	8500/3	C25.0	Yes	No	0.2638	0.19	30	NA	PAAD	15.78064898	1:DECEASED	4fcfd545-c259-4a9d-a393-7135795048a8	M0	N1	T3	With Tumor	15.78064898	1:PROGRESSION	Yes	Yes	White	No	NA	1	Primary	Male
paad_tcga_pan_can_atlas_2018	TCGA-FZ-5926	TCGA-FZ-5926-01	73	STAGE III	5TH	16	NA	Pancreatic Cancer	PAAD	Pancreatic Adenocarcinoma	NA	-26881	0	NA	NA	17.78610645	1:DEAD WITH TUMOR	Not Hispanic Or Latino	1/17/13	3e-4	G2	No	C25.0	8500/3	C25.0	Yes	No	0.2714	0	35	NA	PAAD	17.78610645	1:DECEASED	735dd13d-33a5-4fac-bc55-3f37e9b16e57	M0	N1	T3	With Tumor	17.78610645	1:PROGRESSION	Yes	No	White	No	NA	1	Primary	Female
paad_tcga_pan_can_atlas_2018	TCGA-H6-8124	TCGA-H6-8124-01	56	STAGE IIB	7TH	11	17	Pancreatic Cancer	PAAD	Pancreatic Adenocarcinoma	392	-20741	0	8.514975178	1:Recurred/Progressed	12.88753	0:ALIVE OR DEAD TUMOR FREE	Not Hispanic Or Latino	6/5/12	0.2604	G3	No	C25.0	8140/3	C25.0	Yes	Yes	0.2948	1.55	38	Yes	PAAD	12.88753	0:LIVING	7e4e5633-6f83-4b46-b6eb-64b3f2866ba3	M0	N1	T3	NA	8.514975178	1:PROGRESSION	Yes	No	White	Yes	-4	1	Primary	Female
paad_tcga_pan_can_atlas_2018	TCGA-HV-A5A3	TCGA-HV-A5A3-01	50	STAGE IIA	7TH	11	5	Pancreatic Cancer	PAAD	Pancreatic Adenocarcinoma	NA	-18475	0	4.208173061	0:DiseaseFree	4.208173061	0:ALIVE OR DEAD TUMOR FREE	NA	9/4/13	0.3207	G2	No	C25.1	8500/3	C25.1	Yes	Yes	0.256	1.12	32	No	PAAD	4.208173061	1:DECEASED	D4F66F06-9289-45C1-B9EB-AAEF991A4BB6	MX	NX	T3	Tumor Free	4.208173061	0:CENSORED	Yes	No	Asian	No	-14	1	Primary	Male
paad_tcga_pan_can_atlas_2018	TCGA-HV-A5A4	TCGA-HV-A5A4-01	72	STAGE IIA	7TH	3	-21	Pancreatic Cancer	PAAD	Pancreatic Adenocarcinoma	232	-26311	0	7.627313673	0:DiseaseFree	7.627313673	0:ALIVE OR DEAD TUMOR FREE	NA	9/5/13	0.0977	G2	No	C25.2	8500/3	C25.2	Yes	Yes	0.2597	2.14	37	No	PAAD	7.627313673	0:LIVING	3264459C-ADEB-486E-AB8F-274574441593	MX	N0	T3	NA	7.627313673	0:CENSORED	NA	No	Asian	No	-12	1	Primary	Female
paad_tcga_pan_can_atlas_2018	TCGA-HV-A5A5	TCGA-HV-A5A5-01	61	STAGE IIB	7TH	NA	-27	Pancreatic Cancer	PAAD	Pancreatic Adenocarcinoma	289	-22329	0	9.50126574	0:DiseaseFree	9.50126574	0:ALIVE OR DEAD TUMOR FREE	NA	9/9/13	0.001	G2	No	C25.0	8500/3	C25.0	Yes	Yes	0.2617	5.36	18	No	PAAD	9.50126574	0:LIVING	1B31D2E9-5B05-4FFF-88D6-3A95BF8F8D43	M0	N1	T3	NA	9.50126574	0:CENSORED	Yes	No	Asian	No	-14	1	Primary	Female
paad_tcga_pan_can_atlas_2018	TCGA-HV-A5A6	TCGA-HV-A5A6-01	65	STAGE IIB	7TH	17	-1	Pancreatic Cancer	PAAD	Pancreatic Adenocarcinoma	1953	-24025	0	49.67616793	1:Recurred/Progressed	66.93625275	0:ALIVE OR DEAD TUMOR FREE	NA	9/5/13	0.2401	G1	No	C25.0	8500/3	C25.0	Yes	Yes	0.2673	1.2	42	Yes	PAAD	66.93625275	1:DECEASED	40FC7973-91C4-4FA8-A105-7FC3D6F3817C	M0	N1B	T3	NA	49.67616793	1:PROGRESSION	Yes	No	Asian	No	-6	1	Primary	Female
paad_tcga_pan_can_atlas_2018	TCGA-HV-A7OL	TCGA-HV-A7OL-01	70	STAGE IIA	7TH	7	23	Pancreatic Cancer	PAAD	Pancreatic Adenocarcinoma	252	-25768	0	NA	NA	8.284840714	0:ALIVE OR DEAD TUMOR FREE	NA	4/30/15	0.1153	G2	No	C25.0	8500/3	C25.0	Yes	Yes	0.2992	0.83	50	Yes	PAAD	8.284840714	0:LIVING	2E0701E1-E16F-457F-B939-7B1128F4A58B	MX	N0	T3	NA	4.043791301	1:PROGRESSION	No	No	Asian	No	0	1	Primary	Male
paad_tcga_pan_can_atlas_2018	TCGA-HV-AA8V	TCGA-HV-AA8V-01	50	STAGE IIB	7TH	NA	-25	Pancreatic Cancer	PAAD	Pancreatic Adenocarcinoma	920	-18357	0	NA	NA	30.24624388	0:ALIVE OR DEAD TUMOR FREE	NA	4/30/15	0.0072	G3	No	C25.0	8500/3	C25.0	Yes	Yes	0.265	0.03	30	Yes	PAAD	30.24624388	0:LIVING	0FA89FBC-307A-48D5-ADCE-192556755C22	MX	N1	T3	NA	17.29296117	1:PROGRESSION	Yes	No	Asian	No	-10	1	Primary	Male
paad_tcga_pan_can_atlas_2018	TCGA-HV-AA8X	TCGA-HV-AA8X-01	75	STAGE IIB	7TH	6	9	Pancreatic Cancer	PAAD	Pancreatic Adenocarcinoma	NA	-27662	0	NA	NA	17.49021929	1:DEAD WITH TUMOR	NA	4/30/15	0.2315	G2	No	C25.1	8500/3	C25.1	Yes	Yes	0.2871	0.75	46	Yes	PAAD	17.49021929	1:DECEASED	16B38977-AEA1-4C75-89EC-4FB551F652DD	MX	N1	T2	With Tumor	12.32863202	1:PROGRESSION	Yes	No	Asian	No	6	1	Primary	Female
paad_tcga_pan_can_atlas_2018	TCGA-HZ-7918	TCGA-HZ-7918-01	72	STAGE IIB	7TH	6	-23	Pancreatic Cancer	PAAD	Pancreatic Adenocarcinoma	969	-26573	0	17.81898281	1:Recurred/Progressed	31.85718513	0:ALIVE OR DEAD TUMOR FREE	Not Hispanic Or Latino	12/2/12	0.0514	G3	No	C25.0	8500/3	C25.0	Yes	No	0.2636	0.16	115	Yes	PAAD	31.85718513	0:LIVING	620e0648-ec20-4a12-a6cb-5546fe829c77	M0	N1	T3	NA	17.81898281	1:PROGRESSION	Yes	No	White	Yes	-18	1	Primary	Male
paad_tcga_pan_can_atlas_2018	TCGA-HZ-7919	TCGA-HZ-7919-01	52	STAGE IIB	7TH	7	1	Pancreatic Cancer	PAAD	Pancreatic Adenocarcinoma	20	-19064	0	NA	NA	19.49567676	1:DEAD WITH TUMOR	Not Hispanic Or Latino	12/2/12	0.1409	G2	No	C25.0	8500/3	C25.0	Yes	Yes	0.2922	0.57	48	NA	PAAD	19.49567676	1:DECEASED	2faea98a-edf7-4e92-bfb7-f91a36259872	M0	N1	T3	NA	19.49567676	1:PROGRESSION	Yes	No	White	NA	8	1	Primary	Female
paad_tcga_pan_can_atlas_2018	TCGA-HZ-7920	TCGA-HZ-7920-01	71	STAGE IB	7TH	0	-29	Pancreatic Cancer	PAAD	Pancreatic Adenocarcinoma	0	-26167	0	7.758819081	0:DiseaseFree	7.758819081	0:ALIVE OR DEAD TUMOR FREE	Not Hispanic Or Latino	12/3/12	1e-4	G2	No	C25.0	8500/3	C25.0	Yes	No	0.315	0.09	1	No	PAAD	7.758819081	1:DECEASED	1fe937f7-b4e5-4cf6-be9b-215a012533c6	MX	N0	T2	Tumor Free	7.758819081	0:CENSORED	Yes	No	White	Yes	-10	1	Primary	Male
paad_tcga_pan_can_atlas_2018	TCGA-HZ-7922	TCGA-HZ-7922-01	61	STAGE IIB	7TH	25	-3	Pancreatic Cancer	PAAD	Pancreatic Adenocarcinoma	4	-22413	0	NA	NA	0.131505408	0:ALIVE OR DEAD TUMOR FREE	Not Hispanic Or Latino	12/2/12	0.2561	G1	No	C25.0	8500/3	C25.0	Yes	Yes	0.2893	0.62	44	No	PAAD	0.131505408	0:LIVING	6f777943-ffcb-46d9-872d-514559dee00d	MX	N1	T3	NA	0.131505408	0:CENSORED	Yes	No	White	NA	-2	1	Primary	Female
paad_tcga_pan_can_atlas_2018	TCGA-HZ-7923	TCGA-HZ-7923-01	65	STAGE IIA	7TH	NA	-39	Pancreatic Cancer	PAAD	Pancreatic Adenocarcinoma	314	-23760	0	10.32317454	0:DiseaseFree	10.32317454	0:ALIVE OR DEAD TUMOR FREE	Not Hispanic Or Latino	10/2/12	0	G2	No	C25.0	8500/3	C25.0	Yes	No	0.2747	0.45	NA	No	PAAD	10.32317454	0:LIVING	565ee830-5236-4414-aeaa-48ea7eb3b753	MX	N0	T3	NA	10.32317454	0:CENSORED	Yes	No	White	No	-14	1	Primary	Male
paad_tcga_pan_can_atlas_2018	TCGA-HZ-7924	TCGA-HZ-7924-01	60	STAGE IIA	7TH	0	-27	Pancreatic Cancer	PAAD	Pancreatic Adenocarcinoma	840	-22090	0	27.32024855	1:Recurred/Progressed	27.61613571	0:ALIVE OR DEAD TUMOR FREE	Not Hispanic Or Latino	12/2/12	2e-4	G2	No	C25.0	8500/3	C25.0	Yes	No	0.273	0.57	1	Yes	PAAD	27.61613571	0:LIVING	ad220f0d-06b7-4dad-a87d-36dff31c8623	MX	N0	T3	NA	27.32024855	1:PROGRESSION	Yes	No	White	No	-6	1	Primary	Female
paad_tcga_pan_can_atlas_2018	TCGA-HZ-7925	TCGA-HZ-7925-01	66	STAGE IIB	7TH	9	-7	Pancreatic Cancer	PAAD	Pancreatic Adenocarcinoma	361	-24150	0	11.96699214	1:Recurred/Progressed	20.18608015	1:DEAD WITH TUMOR	Not Hispanic Or Latino	12/2/12	0.0036	G2	No	C25.0	8500/3	C25.0	Yes	Yes	0.2601	0.17	20	Yes	PAAD	20.18608015	1:DECEASED	f91eb33d-76f0-418c-9962-11a5b31ca1dc	MX	N1	T3	NA	11.96699214	1:PROGRESSION	Yes	No	White	No	-6	1	Primary	Male
paad_tcga_pan_can_atlas_2018	TCGA-HZ-7926	TCGA-HZ-7926-01	57	STAGE IIB	7TH	NA	-13	Pancreatic Cancer	PAAD	Pancreatic Adenocarcinoma	8	-21024	0	NA	NA	17.02995036	1:DEAD WITH TUMOR	Not Hispanic Or Latino	12/2/12	0	G1	No	C25.0	8500/3	C25.0	Yes	Yes	0.2577	0.77	35	Yes	PAAD	17.02995036	1:DECEASED	2be42cc2-9b97-4821-afc2-d1e42eb3932d	MX	N1	T3	NA	11.17795969	1:PROGRESSION	Yes	No	Black or African American	NA	-10	1	Primary	Male
paad_tcga_pan_can_atlas_2018	TCGA-HZ-8001	TCGA-HZ-8001-01	69	STAGE III	7TH	NA	9	Pancreatic Cancer	PAAD	Pancreatic Adenocarcinoma	706	-25227	0	23.21070454	0:DiseaseFree	23.21070454	0:ALIVE OR DEAD TUMOR FREE	Not Hispanic Or Latino	10/2/12	1e-4	G2	No	C25.0	8500/3	C25.0	Yes	Yes	0.3241	0.15	43	No	PAAD	23.21070454	0:LIVING	55cee1dd-15a0-4717-a281-63e08e2cfdf9	MX	N0	T4	Tumor Free	23.21070454	0:CENSORED	Yes	No	White	No	-8	1	Primary	Male
paad_tcga_pan_can_atlas_2018	TCGA-HZ-8002	TCGA-HZ-8002-01	61	STAGE IIB	7TH	0	-37	Pancreatic Cancer	PAAD	Pancreatic Adenocarcinoma	24	-22433	0	NA	NA	12.03274485	1:DEAD WITH TUMOR	Not Hispanic Or Latino	10/2/12	1e-4	G2	No	C25.0	8500/3	C25.0	Yes	Yes	0.3253	0.08	12	NA	PAAD	12.03274485	1:DECEASED	4b37b026-1d41-4bad-8996-7cb1f0e569af	MX	N1	T3	NA	12.03274485	1:PROGRESSION	Yes	No	White	No	-10	1	Primary	Male
paad_tcga_pan_can_atlas_2018	TCGA-HZ-8003	TCGA-HZ-8003-01	65	STAGE IIB	7TH	NA	-35	Pancreatic Cancer	PAAD	Pancreatic Adenocarcinoma	21	-23868	0	NA	NA	19.59430582	1:DEAD WITH TUMOR	Not Hispanic Or Latino	10/2/12	0.0014	G2	No	C25.0	8500/3	C25.0	Yes	Yes	0.3218	0.7	10	Yes	PAAD	19.59430582	1:DECEASED	68c0bc1b-3195-4ed6-8345-3ca53dfc54fc	MX	N1	T3	NA	19.59430582	1:PROGRESSION	Yes	No	White	No	-8	1	Primary	Female
paad_tcga_pan_can_atlas_2018	TCGA-HZ-8005	TCGA-HZ-8005-01	81	STAGE IIB	7TH	22	27	Pancreatic Cancer	PAAD	Pancreatic Adenocarcinoma	NA	-29674	0	NA	NA	3.945162245	1:DEAD WITH TUMOR	Not Hispanic Or Latino	10/8/12	0.1693	G3	No	C25.9	8500/3	C25.9	Yes	Yes	0.3156	0.45	57	No	PAAD	3.945162245	1:DECEASED	21814c02-6aa5-4b98-8fd8-41ca0b04ccd2	MX	N1	T3	With Tumor	3.945162245	1:PROGRESSION	Yes	No	White	No	14	1	Primary	Male
paad_tcga_pan_can_atlas_2018	TCGA-HZ-8315	TCGA-HZ-8315-01	54	STAGE IIA	7TH	5	-23	Pancreatic Cancer	PAAD	Pancreatic Adenocarcinoma	28	-19839	0	NA	NA	9.83002926	1:DEAD WITH TUMOR	Not Hispanic Or Latino	9/28/12	0.0037	G2	No	C25.0	8500/3	C25.0	Yes	Yes	0.2795	0.16	52	NA	PAAD	9.83002926	1:DECEASED	02dbd5fa-e31f-4486-8df8-5b851f2e92bd	MX	N0	T3	With Tumor	9.83002926	1:PROGRESSION	Yes	No	White	NA	-12	1	Primary	Female
paad_tcga_pan_can_atlas_2018	TCGA-HZ-8317	TCGA-HZ-8317-01	69	STAGE IIB	7TH	0	-13	Pancreatic Cancer	PAAD	Pancreatic Adenocarcinoma	16	-25214	0	NA	NA	12.42726107	1:DEAD WITH TUMOR	Not Hispanic Or Latino	10/17/12	0	G1	No	C25.0	8500/3	C25.0	Yes	Yes	0.2868	0.26	8	No	PAAD	12.42726107	1:DECEASED	a2fd0991-cfbd-4162-8ca9-2ed096f54a14	MX	N1	T3	With Tumor	12.42726107	1:PROGRESSION	Yes	No	White	Yes	-10	1	Primary	Female
paad_tcga_pan_can_atlas_2018	TCGA-HZ-8636	TCGA-HZ-8636-01	58	STAGE IV	7TH	10	-11	Pancreatic Cancer	PAAD	Pancreatic Adenocarcinoma	5	-21501	0	NA	NA	17.91761186	1:DEAD WITH TUMOR	Not Hispanic Or Latino	1/25/13	0.2288	G3	No	C25.2	8500/3	C25.2	Yes	Yes	0.2869	0.14	48	No	PAAD	17.91761186	1:DECEASED	02ef2e1a-5afe-4c00-a3ea-7f4a153f1da4	M1	N0	T3	With Tumor	17.91761186	1:PROGRESSION	Yes	No	White	NA	-2	1	Primary	Female
paad_tcga_pan_can_atlas_2018	TCGA-HZ-8637	TCGA-HZ-8637-01	76	STAGE IIB	7TH	8	-23	Pancreatic Cancer	PAAD	Pancreatic Adenocarcinoma	0	-27929	0	16.99707401	0:DiseaseFree	16.99707401	0:ALIVE OR DEAD TUMOR FREE	Hispanic Or Latino	1/11/13	0.0216	G3	No	C25.0	8500/3	C25.0	Yes	Yes	0.2644	0.26	27	No	PAAD	16.99707401	1:DECEASED	459028fd-0cd8-4e6d-a668-71fd60bd0a37	MX	N1	T3	NA	16.99707401	0:CENSORED	Yes	No	White	Yes	0	1	Primary	Female
paad_tcga_pan_can_atlas_2018	TCGA-HZ-A49G	TCGA-HZ-A49G-01	58	STAGE IIB	7TH	0	-25	Pancreatic Cancer	PAAD	Pancreatic Adenocarcinoma	660	-21491	0	NA	NA	21.69839235	0:ALIVE OR DEAD TUMOR FREE	Not Hispanic Or Latino	2/21/13	5e-4	G2	No	C25.0	8500/3	C25.0	Yes	Yes	0.2693	0.15	35	No	PAAD	21.69839235	0:LIVING	47CB93BC-8F6B-4B2A-804C-BB4FC78DF9E1	MX	N1	T2	With Tumor	21.69839235	0:CENSORED	Yes	No	White	Yes	-12	1	Primary	Female
paad_tcga_pan_can_atlas_2018	TCGA-HZ-A49H	TCGA-HZ-A49H-01	68	STAGE IIB	7TH	0	-25	Pancreatic Cancer	PAAD	Pancreatic Adenocarcinoma	491	-24891	0	16.14228885	0:DiseaseFree	16.14228885	0:ALIVE OR DEAD TUMOR FREE	Not Hispanic Or Latino	2/21/13	0	G2	No	C25.0	8500/3	C25.0	Yes	Yes	0.2744	1.09	8	No	PAAD	16.14228885	0:LIVING	17142718-742E-464A-8E0F-A6B9AC8FAD75	MX	N1	T3	Tumor Free	16.14228885	0:CENSORED	Yes	No	White	No	-22	1	Primary	Female
paad_tcga_pan_can_atlas_2018	TCGA-HZ-A49I	TCGA-HZ-A49I-01	77	STAGE IIB	7TH	5	-23	Pancreatic Cancer	PAAD	Pancreatic Adenocarcinoma	0	-28454	0	NA	NA	10.12591643	1:DEAD WITH TUMOR	Not Hispanic Or Latino	2/21/13	0.0842	G2	No	C25.0	8500/3	C25.0	Yes	Yes	0.2655	7.73	43	No	PAAD	10.12591643	1:DECEASED	27286A38-1035-4A22-9EBC-874DF8C49026	MX	N1	T3	With Tumor	10.12591643	1:PROGRESSION	Yes	No	White	Yes	-14	1	Primary	Male
paad_tcga_pan_can_atlas_2018	TCGA-HZ-A4BH	TCGA-HZ-A4BH-01	75	STAGE IIB	7TH	7	-19	Pancreatic Cancer	PAAD	Pancreatic Adenocarcinoma	194	-27637	0	NA	NA	6.378012296	0:ALIVE OR DEAD TUMOR FREE	NA	1/25/13	0.0811	G3	No	C25.0	8500/3	C25.0	Yes	Yes	0.2661	4.41	57	NA	PAAD	6.378012296	0:LIVING	2C636FB4-C341-4C55-B920-27BC2D40C815	MX	N1B	T3	NA	6.378012296	0:CENSORED	Yes	No	White	NA	-6	1	Primary	Male
paad_tcga_pan_can_atlas_2018	TCGA-HZ-A77O	TCGA-HZ-A77O-01	77	STAGE IIB	7TH	32	19	Pancreatic Cancer	PAAD	Pancreatic Adenocarcinoma	11	-28434	0	3.2218825	1:Recurred/Progressed	5.260216326	1:DEAD WITH TUMOR	Not Hispanic Or Latino	3/29/14	0.314	G2	No	C25.0	8500/3	C25.0	Yes	Yes	0.2783	1.61	23	Yes	PAAD	5.260216326	1:DECEASED	FE01A390-F45E-4352-A253-AF8EF7EE9628	MX	N1	T2	Tumor Free	3.2218825	1:PROGRESSION	Yes	No	White	No	6	1	Primary	Female
paad_tcga_pan_can_atlas_2018	TCGA-HZ-A8P0	TCGA-HZ-A8P0-01	76	STAGE IIB	7TH	3	-13	Pancreatic Cancer	PAAD	Pancreatic Adenocarcinoma	0	-27850	0	NA	NA	0	0:ALIVE OR DEAD TUMOR FREE	Not Hispanic Or Latino	3/29/14	0.1403	G1	No	C25.0	8500/3	C25.0	Yes	Yes	0.2793	0.34	28	No	PAAD	0	0:LIVING	98F1D0EB-0977-4F53-A3B1-E6875A34C27B	MX	N1	T3	Tumor Free	0	0:CENSORED	Yes	Yes	White	NA	-8	1	Primary	Male
paad_tcga_pan_can_atlas_2018	TCGA-HZ-A8P1	TCGA-HZ-A8P1-01	81	STAGE IB	7TH	6	-17	Pancreatic Cancer	PAAD	Pancreatic Adenocarcinoma	7	-29631	0	NA	NA	0.230134464	0:ALIVE OR DEAD TUMOR FREE	Not Hispanic Or Latino	3/29/14	0.225	G1	No	C25.2	8500/3	C25.2	Yes	Yes	0.3075	0.22	45	No	PAAD	0.230134464	0:LIVING	B8E0F4FB-C916-43B8-AFD2-8077A7E3AEBC	MX	N0	T2	Tumor Free	0.230134464	0:CENSORED	Yes	No	White	NA	-4	1	Primary	Male
paad_tcga_pan_can_atlas_2018	TCGA-IB-7644	TCGA-IB-7644-01	65	STAGE IV	7TH	6	-21	Pancreatic Cancer	PAAD	Pancreatic Adenocarcinoma	347	-24043	0	NA	NA	12.9532827	1:DEAD WITH TUMOR	Not Hispanic Or Latino	2/8/13	0.0898	G2	No	C25.0	8500/3	C25.0	Yes	Yes	0.2786	0.34	25	No	PAAD	12.9532827	1:DECEASED	1782bf45-7350-4053-8dd1-45faf4ed8dd9	M1	N1	T3	With Tumor	10.06016372	1:PROGRESSION	Yes	No	White	No	-6	1	Primary	Female
paad_tcga_pan_can_atlas_2018	TCGA-IB-7645	TCGA-IB-7645-01	44	STAGE IIB	6TH	0	-15	Pancreatic Cancer	PAAD	Pancreatic Adenocarcinoma	NA	-16126	0	NA	NA	49.38028076	1:DEAD WITH TUMOR	NA	2/8/13	0	G1	No	C25.0	8500/3	C25.0	Yes	Yes	0.3184	0.03	33	Yes	PAAD	49.38028076	1:DECEASED	7a1d9862-910b-403e-9eab-697dc65618c7	M0	N1	T3	With Tumor	32.35033041	1:PROGRESSION	Yes	No	NA	No	-12	1	Primary	Female
paad_tcga_pan_can_atlas_2018	TCGA-IB-7646	TCGA-IB-7646-01	60	STAGE IIB	6TH	24	25	Pancreatic Cancer	PAAD	Pancreatic Adenocarcinoma	NA	-22148	0	NA	NA	4.767071046	1:DEAD WITH TUMOR	Not Hispanic Or Latino	2/8/13	0.1454	G2	No	C25.0	8500/3	C25.0	Yes	Yes	0.2845	0.35	57	No	PAAD	4.767071046	1:DECEASED	d1e0f479-77dd-42cd-89cb-c1eeac60c10a	M0	N1	T3	With Tumor	4.339678469	1:PROGRESSION	Yes	No	White	No	18	1	Primary	Male
paad_tcga_pan_can_atlas_2018	TCGA-IB-7647	TCGA-IB-7647-01	41	STAGE IIB	6TH	9	15	Pancreatic Cancer	PAAD	Pancreatic Adenocarcinoma	NA	-15188	0	NA	NA	21.89565046	1:DEAD WITH TUMOR	Not Hispanic Or Latino	2/8/13	0.0299	G2	No	C25.0	8500/3	C25.0	Yes	Yes	0.2667	3.53	46	Yes	PAAD	21.89565046	1:DECEASED	d14154a5-9c8a-4c55-8c2d-64f3cad7b7d5	M0	N1	T3	With Tumor	12.8217773	1:PROGRESSION	Yes	No	White	No	20	1	Primary	Male
paad_tcga_pan_can_atlas_2018	TCGA-IB-7649	TCGA-IB-7649-01	73	STAGE IIB	6TH	12	-29	Pancreatic Cancer	PAAD	Pancreatic Adenocarcinoma	NA	-26773	0	NA	NA	15.3532564	NA	NA	2/11/13	0.0238	G2	No	C25.0	8500/3	C25.0	Yes	Yes	0.2587	0.85	38	No	PAAD	15.3532564	1:DECEASED	ec9ac713-08e9-4559-b606-5f58d2c4df50	M0	N1	T3	NA	9.271131275	1:PROGRESSION	Yes	No	NA	No	-14	1	Primary	Female
paad_tcga_pan_can_atlas_2018	TCGA-IB-7651	TCGA-IB-7651-01	64	STAGE IIB	6TH	2	-15	Pancreatic Cancer	PAAD	Pancreatic Adenocarcinoma	NA	-23580	0	16.1751652	1:Recurred/Progressed	19.82444028	1:DEAD WITH TUMOR	Not Hispanic Or Latino	2/11/13	1e-4	G2	No	C25.0	8500/3	C25.0	Yes	Yes	0.3554	4.49	14304	Yes	PAAD	19.82444028	1:DECEASED	3559f697-8fec-4f36-962c-632272fe9c9c	M0	N1	T3	With Tumor	16.1751652	1:PROGRESSION	Yes	No	White	No	-4	1	Primary	Female
paad_tcga_pan_can_atlas_2018	TCGA-IB-7652	TCGA-IB-7652-01	49	STAGE IIB	7TH	6	-21	Pancreatic Cancer	PAAD	Pancreatic Adenocarcinoma	1116	-18129	0	36.69000888	0:DiseaseFree	36.69000888	0:ALIVE OR DEAD TUMOR FREE	Not Hispanic Or Latino	2/11/13	0.2931	G2	No	C25.9	8500/3	C25.9	Yes	Yes	0.2654	0.31	87	No	PAAD	36.69000888	0:LIVING	178e68c0-4cb8-4042-a942-5a159ec1e12b	M0	N1	T3	Tumor Free	36.69000888	0:CENSORED	Yes	No	Asian	No	-6	1	Primary	Female
paad_tcga_pan_can_atlas_2018	TCGA-IB-7885	TCGA-IB-7885-01	78	STAGE IIB	7TH	8	21	Pancreatic Cancer	PAAD	Pancreatic Adenocarcinoma	1257	-28554	0	41.32557451	0:DiseaseFree	41.32557451	0:ALIVE OR DEAD TUMOR FREE	Not Hispanic Or Latino	2/11/13	0.0017	G2	No	C25.9	8500/3	C25.9	Yes	Yes	0.2948	0.04	31	No	PAAD	41.32557451	0:LIVING	77e49007-3e44-4157-beae-8f7e94234c78	M0	N1	T3	With Tumor	41.32557451	0:CENSORED	Yes	No	White	No	4	1	Primary	Female
paad_tcga_pan_can_atlas_2018	TCGA-IB-7886	TCGA-IB-7886-01	80	STAGE IIB	7TH	20	-9	Pancreatic Cancer	PAAD	Pancreatic Adenocarcinoma	NA	-29319	0	4.043791301	0:DiseaseFree	4.043791301	0:ALIVE OR DEAD TUMOR FREE	Not Hispanic Or Latino	2/8/13	0.1501	G3	No	C25.9	8500/3	C25.9	Yes	Yes	0.2646	0.63	41	No	PAAD	4.043791301	1:DECEASED	f73dfd7f-e054-46ff-9485-e8d05afe2da6	M0	N1	T3	Tumor Free	4.043791301	0:CENSORED	Yes	No	White	No	-8	1	Primary	Male
paad_tcga_pan_can_atlas_2018	TCGA-IB-7887	TCGA-IB-7887-01	62	STAGE IIB	7TH	8	5	Pancreatic Cancer	PAAD	Pancreatic Adenocarcinoma	NA	-22990	0	NA	NA	3.616398724	1:DEAD WITH TUMOR	Not Hispanic Or Latino	2/11/13	0.0262	G2	No	C25.9	8500/3	C25.9	Yes	Yes	0.2654	0.83	24	No	PAAD	3.616398724	1:DECEASED	fe699c36-82ef-45dd-b636-8c18a9ef6c76	M0	N1	T3	NA	3.616398724	0:CENSORED	Yes	No	White	No	-6	1	Primary	Female
paad_tcga_pan_can_atlas_2018	TCGA-IB-7888	TCGA-IB-7888-01	66	STAGE IIA	6TH	0	-19	Pancreatic Cancer	PAAD	Pancreatic Adenocarcinoma	NA	-24117	0	NA	NA	43.79130092	1:DEAD WITH TUMOR	Not Hispanic Or Latino	2/12/13	0.0028	G2	No	C25.9	8500/3	C25.9	Yes	Yes	0.2701	5.66	31	No	PAAD	43.79130092	1:DECEASED	05d2adb3-5c6d-4edc-ba4c-bdbf628f4eee	M0	N0	T3	With Tumor	14.03820232	1:PROGRESSION	Yes	No	Black or African American	No	-14	1	Primary	Female
paad_tcga_pan_can_atlas_2018	TCGA-IB-7889	TCGA-IB-7889-01	85	STAGE IIB	7TH	5	-9	Pancreatic Cancer	PAAD	Pancreatic Adenocarcinoma	NA	-31393	0	NA	NA	15.81352533	1:DEAD WITH TUMOR	Not Hispanic Or Latino	2/12/13	0.0178	G1	No	C25.9	8500/3	C25.9	Yes	Yes	0.2715	2.33	38	No	PAAD	15.81352533	1:DECEASED	31e66b80-c684-4ee8-82ae-36d00f36bc88	M0	N1	T3	With Tumor	11.57247592	1:PROGRESSION	Yes	No	White	No	-14	1	Primary	Female
paad_tcga_pan_can_atlas_2018	TCGA-IB-7890	TCGA-IB-7890-01	73	STAGE IB	6TH	19	1	Pancreatic Cancer	PAAD	Pancreatic Adenocarcinoma	NA	-26747	0	NA	NA	19.66005852	1:DEAD WITH TUMOR	NA	2/12/13	0.1198	G3	No	C25.9	8500/3	C25.9	Yes	Yes	0.306	6.56	59	Yes	PAAD	19.66005852	1:DECEASED	5494af7d-403a-423b-b7ff-e6db9c117e93	M0	N0	T2	With Tumor	17.06282671	1:PROGRESSION	Yes	No	NA	No	-6	1	Primary	Male
paad_tcga_pan_can_atlas_2018	TCGA-IB-7891	TCGA-IB-7891-01	49	STAGE IIB	7TH	4	-35	Pancreatic Cancer	PAAD	Pancreatic Adenocarcinoma	648	-18202	0	17.26008482	1:Recurred/Progressed	30.01610941	1:DEAD WITH TUMOR	Not Hispanic Or Latino	2/11/13	0.001	G1	No	C25.9	8500/3	C25.9	Yes	Yes	0.3075	0.02	31	Yes	PAAD	30.01610941	1:DECEASED	ca2da39a-263c-4238-9826-de7d52e63d0f	M0	N1	T3	Tumor Free	17.26008482	1:PROGRESSION	Yes	No	White	No	-14	1	Primary	Female
paad_tcga_pan_can_atlas_2018	TCGA-IB-7893	TCGA-IB-7893-01	64	STAGE IIA	6TH	26	17	Pancreatic Cancer	PAAD	Pancreatic Adenocarcinoma	NA	-23703	0	NA	NA	3.846533189	1:DEAD WITH TUMOR	Not Hispanic Or Latino	2/8/13	0.1231	G3	No	C25.9	8500/3	C25.9	Yes	Yes	0.2978	8.57	32	Yes	PAAD	3.846533189	1:DECEASED	0944ce65-a89a-4916-b90a-f674b334281e	M0	N0	T3	With Tumor	2.630108163	1:PROGRESSION	Yes	No	White	No	12	1	Primary	Male
paad_tcga_pan_can_atlas_2018	TCGA-IB-7897	TCGA-IB-7897-01	53	STAGE IIB	6TH	0	-31	Pancreatic Cancer	PAAD	Pancreatic Adenocarcinoma	NA	-19718	0	NA	NA	15.97790709	1:DEAD WITH TUMOR	Not Hispanic Or Latino	2/11/13	0	G2	No	C25.9	8500/3	C25.9	Yes	Yes	0.3152	9.09	1	No	PAAD	15.97790709	1:DECEASED	01775b06-5836-469c-8537-120cb8cc94e9	M0	N1	T3	With Tumor	13.05191176	1:PROGRESSION	Yes	No	White	No	-12	1	Primary	Female
paad_tcga_pan_can_atlas_2018	TCGA-IB-8126	TCGA-IB-8126-01	79	STAGE III	7TH	0	-33	Pancreatic Cancer	PAAD	Pancreatic Adenocarcinoma	462	-29213	0	NA	NA	15.18887464	0:ALIVE OR DEAD TUMOR FREE	Not Hispanic Or Latino	2/11/13	0.0027	G1	No	C25.0	8500/3	C25.0	Yes	Yes	0.3114	0.12	12	Yes	PAAD	15.18887464	0:LIVING	4387a2c2-8007-4735-a48c-34a2b476018e	M0	N1	T4	With Tumor	2.728737219	1:PROGRESSION	Yes	No	White	No	-16	1	Primary	Female
paad_tcga_pan_can_atlas_2018	TCGA-IB-8127	TCGA-IB-8127-01	59	STAGE IIB	7TH	26	-3	Pancreatic Cancer	PAAD	Pancreatic Adenocarcinoma	522	-21676	0	15.97790709	1:Recurred/Progressed	17.16145577	0:ALIVE OR DEAD TUMOR FREE	Not Hispanic Or Latino	2/12/13	0.2179	G2	No	C25.0	8500/3	C25.0	Yes	Yes	0.2979	0.49	28	Yes	PAAD	17.16145577	0:LIVING	0b4443a0-087d-47e7-9e67-795eac6750c3	M0	N1	T3	Tumor Free	15.97790709	1:PROGRESSION	Yes	No	White	No	-6	1	Primary	Male
paad_tcga_pan_can_atlas_2018	TCGA-IB-A5SO	TCGA-IB-A5SO-01	71	STAGE IIB	7TH	0	-19	Pancreatic Cancer	PAAD	Pancreatic Adenocarcinoma	329	-26129	0	NA	NA	11.9998685	1:DEAD WITH TUMOR	NA	5/8/13	0.003	G2	No	C25.0	8500/3	C25.0	Yes	Yes	0.3297	1.39	28	Yes	PAAD	11.9998685	1:DECEASED	C6388925-C0A1-4610-A6B9-D9D9500D88C6	M0	N1	T3	With Tumor	9.073873163	1:PROGRESSION	Yes	No	White	No	-14	1	Primary	Male
paad_tcga_pan_can_atlas_2018	TCGA-IB-A5SP	TCGA-IB-A5SP-01	77	STAGE IIA	7TH	11	-7	Pancreatic Cancer	PAAD	Pancreatic Adenocarcinoma	482	-28317	0	NA	NA	15.84640168	0:ALIVE OR DEAD TUMOR FREE	NA	5/8/13	0.4525	G2	No	C25.0	8500/3	C25.0	Yes	Yes	0.2973	1.83	40	No	PAAD	15.84640168	0:LIVING	BD73ED94-5F4F-4EB3-8B9B-391AF4422D0E	M0	N0	T3	With Tumor	9.862905612	1:PROGRESSION	Yes	No	White	No	-10	1	Primary	Male
paad_tcga_pan_can_atlas_2018	TCGA-IB-A5SQ	TCGA-IB-A5SQ-01	56	STAGE IB	7TH	0	-7	Pancreatic Cancer	PAAD	Pancreatic Adenocarcinoma	NA	-20760	0	6.476641352	1:Recurred/Progressed	7.199921097	1:DEAD WITH TUMOR	Not Hispanic Or Latino	5/8/13	0	G2	No	C25.0	8500/3	C25.0	Yes	Yes	0.2693	0.61	34	Yes	PAAD	7.199921097	1:DECEASED	4F87E061-E773-48F2-84BA-32401396500E	M0	N0	T2	With Tumor	6.476641352	1:PROGRESSION	Yes	No	White	No	-8	1	Primary	Female
paad_tcga_pan_can_atlas_2018	TCGA-IB-A5SS	TCGA-IB-A5SS-01	64	STAGE IIB	7TH	7	21	Pancreatic Cancer	PAAD	Pancreatic Adenocarcinoma	NA	-23431	0	2.169839235	1:Recurred/Progressed	15.12312194	1:DEAD WITH TUMOR	Not Hispanic Or Latino	5/8/13	0.2517	G3	No	C25.0	8500/3	C25.0	Yes	Yes	0.3178	0.78	38	No	PAAD	15.12312194	1:DECEASED	31ACA8A3-7107-4B9D-8B6A-C07CAA2A9339	M0	N1	T3	With Tumor	2.169839235	1:PROGRESSION	Yes	Yes	White	No	0	1	Primary	Female
paad_tcga_pan_can_atlas_2018	TCGA-IB-A5ST	TCGA-IB-A5ST-01	64	STAGE IIB	7TH	0	-25	Pancreatic Cancer	PAAD	Pancreatic Adenocarcinoma	635	-23672	0	20.87648355	0:DiseaseFree	20.87648355	0:ALIVE OR DEAD TUMOR FREE	Not Hispanic Or Latino	5/8/13	0	G2	No	C25.0	8500/3	C25.0	Yes	Yes	0.2851	0.88	6	No	PAAD	20.87648355	0:LIVING	6C0EA771-EA86-4DB6-994A-2372B2B8F536	M0	N1	T3	Tumor Free	20.87648355	0:CENSORED	Yes	No	White	No	-16	1	Primary	Female
paad_tcga_pan_can_atlas_2018	TCGA-IB-A6UF	TCGA-IB-A6UF-01	63	STAGE IIB	7TH	13	15	Pancreatic Cancer	PAAD	Pancreatic Adenocarcinoma	666	-23152	0	NA	NA	21.89565046	0:ALIVE OR DEAD TUMOR FREE	Not Hispanic Or Latino	10/3/13	0.2707	G2	No	C25.0	8500/3	C25.0	Yes	Yes	0.2882	0.87	47	Yes	PAAD	21.89565046	0:LIVING	56A1B8FF-A71C-4E5F-9C3C-D8162FF896AA	M0	N1	T3	NA	19.49567676	1:PROGRESSION	Yes	No	White	No	-2	1	Primary	Male
paad_tcga_pan_can_atlas_2018	TCGA-IB-A6UG	TCGA-IB-A6UG-01	65	STAGE IIB	7TH	21	-15	Pancreatic Cancer	PAAD	Pancreatic Adenocarcinoma	NA	-23751	0	NA	NA	1.347930434	0:ALIVE OR DEAD TUMOR FREE	Not Hispanic Or Latino	10/3/13	0.0683	G3	No	C25.0	8500/3	C25.0	Yes	Yes	0.2788	0.62	61	No	PAAD	1.347930434	1:DECEASED	45E48080-0B27-45F4-8149-1AE7E36C6933	M0	N1	T3	With Tumor	1.347930434	1:PROGRESSION	Yes	No	White	No	-14	1	Primary	Male
paad_tcga_pan_can_atlas_2018	TCGA-IB-A7LX	TCGA-IB-A7LX-01	57	STAGE IIB	7TH	13	9	Pancreatic Cancer	PAAD	Pancreatic Adenocarcinoma	NA	-20898	0	NA	NA	8.21908801	1:DEAD WITH TUMOR	Not Hispanic Or Latino	2/4/14	0.428	G2	No	C25.0	8500/3	C25.0	Yes	Yes	0.3162	0.74	39	Yes	PAAD	8.21908801	1:DECEASED	712C2F78-C736-42CE-B689-A954C5290987	MX	N1	T3	With Tumor	0.230134464	1:PROGRESSION	Yes	No	White	No	6	1	Primary	Male
paad_tcga_pan_can_atlas_2018	TCGA-IB-A7M4	TCGA-IB-A7M4-01	81	STAGE IIB	7TH	7	15	Pancreatic Cancer	PAAD	Pancreatic Adenocarcinoma	483	-29792	0	15.87927804	0:DiseaseFree	15.87927804	0:ALIVE OR DEAD TUMOR FREE	Not Hispanic Or Latino	2/4/14	0.1441	G3	No	C25.1	8500/3	C25.1	Yes	Yes	0.2843	0.39	65	No	PAAD	15.87927804	0:LIVING	6A0A280D-4A30-4071-AFE7-DE6B82A6E34C	MX	N1	T3	Tumor Free	15.87927804	0:CENSORED	Yes	No	White	No	6	1	Primary	Male
paad_tcga_pan_can_atlas_2018	TCGA-IB-AAUM	TCGA-IB-AAUM-01	76	STAGE IIB	7TH	0	-41	Pancreatic Cancer	PAAD	Pancreatic Adenocarcinoma	8	-28013	0	NA	NA	0.263010816	0:ALIVE OR DEAD TUMOR FREE	Not Hispanic Or Latino	7/14/14	0	G3	No	C25.0	8500/3	C25.0	Yes	Yes	0.2972	0.22	20	No	PAAD	0.263010816	0:LIVING	CFDA26B9-D417-425C-9A72-FA76CA4B296C	M0	N1	T2	With Tumor	0.263010816	0:CENSORED	Yes	No	White	No	-18	1	Primary	Male
paad_tcga_pan_can_atlas_2018	TCGA-IB-AAUN	TCGA-IB-AAUN-01	74	STAGE IB	7TH	9	5	Pancreatic Cancer	PAAD	Pancreatic Adenocarcinoma	NA	-27128	0	4.306802117	1:Recurred/Progressed	4.734194694	NA	Not Hispanic Or Latino	7/8/14	0.2565	G2	No	C25.0	8500/3	C25.0	Yes	Yes	0.2837	0.12	31	No	PAAD	4.734194694	1:DECEASED	638B1A6A-C222-414C-96BC-F259F0AFB278	M0	N0	T2	NA	4.306802117	1:PROGRESSION	Yes	No	White	No	12	1	Primary	Female
paad_tcga_pan_can_atlas_2018	TCGA-IB-AAUO	TCGA-IB-AAUO-01	64	STAGE IIB	7TH	8	17	Pancreatic Cancer	PAAD	Pancreatic Adenocarcinoma	NA	-23622	0	NA	NA	7.857448138	1:DEAD WITH TUMOR	Not Hispanic Or Latino	7/8/14	0.1447	G3	No	C25.0	8500/3	C25.0	Yes	Yes	0.2666	0.04	42	Yes	PAAD	7.857448138	1:DECEASED	869E61D6-FBBF-4CA2-BE1A-57B82A03C7A1	M0	N1	T3	With Tumor	2.432850051	1:PROGRESSION	Yes	No	White	No	4	1	Primary	Female
paad_tcga_pan_can_atlas_2018	TCGA-IB-AAUP	TCGA-IB-AAUP-01	68	STAGE IIB	7TH	0	-33	Pancreatic Cancer	PAAD	Pancreatic Adenocarcinoma	431	-24864	0	14.16970773	0:DiseaseFree	14.16970773	0:ALIVE OR DEAD TUMOR FREE	Not Hispanic Or Latino	6/24/14	0.0048	G2	No	C25.0	8500/3	C25.0	Yes	Yes	0.294	0.19	36	No	PAAD	14.16970773	0:LIVING	0A3C8161-4186-4C95-8288-9928D6DB0355	M0	N1	T3	Tumor Free	14.16970773	0:CENSORED	Yes	No	White	No	-10	1	Primary	Male
paad_tcga_pan_can_atlas_2018	TCGA-IB-AAUQ	TCGA-IB-AAUQ-01	50	STAGE IIB	7TH	8	11	Pancreatic Cancer	PAAD	Pancreatic Adenocarcinoma	NA	-18315	0	NA	NA	6.016372423	1:DEAD WITH TUMOR	Not Hispanic Or Latino	7/8/14	0.0218	G2	No	C25.2	8500/3	C25.2	Yes	Yes	0.2681	0.05	53	No	PAAD	6.016372423	1:DECEASED	AFE89625-B355-454D-8C0B-B4161EDD69F8	M0	N1	T3	With Tumor	3.517769668	1:PROGRESSION	Yes	No	White	No	-10	1	Primary	Male
paad_tcga_pan_can_atlas_2018	TCGA-IB-AAUR	TCGA-IB-AAUR-01	67	STAGE IIB	7TH	0	-35	Pancreatic Cancer	PAAD	Pancreatic Adenocarcinoma	338	-24576	0	NA	NA	11.11220699	0:ALIVE OR DEAD TUMOR FREE	Not Hispanic Or Latino	7/8/14	0	G1	No	C25.0	8500/3	C25.0	Yes	Yes	0.2614	0.04	4	Yes	PAAD	11.11220699	0:LIVING	6788E0E5-B67F-4FE6-AABB-6D0430AE2D06	M0	N1	T3	With Tumor	10.45467995	1:PROGRESSION	Yes	No	White	No	-22	1	Primary	Male
paad_tcga_pan_can_atlas_2018	TCGA-IB-AAUS	TCGA-IB-AAUS-01	84	STAGE IIB	7TH	0	-19	Pancreatic Cancer	PAAD	Pancreatic Adenocarcinoma	225	-30684	0	NA	NA	7.397179209	0:ALIVE OR DEAD TUMOR FREE	Not Hispanic Or Latino	7/8/14	0	G2	No	C25.0	8500/3	C25.0	Yes	Yes	0.27	0.06	5	No	PAAD	7.397179209	0:LIVING	69285F58-9B70-4262-ACC0-8CF3D47540C3	M0	N1	T3	With Tumor	7.397179209	0:CENSORED	Yes	No	White	No	-14	1	Primary	Female
paad_tcga_pan_can_atlas_2018	TCGA-IB-AAUU	TCGA-IB-AAUU-01	35	STAGE IIB	7TH	23	5	Pancreatic Cancer	PAAD	Pancreatic Adenocarcinoma	245	-13127	0	8.05470625	0:DiseaseFree	8.05470625	0:ALIVE OR DEAD TUMOR FREE	Not Hispanic Or Latino	6/24/14	0.1885	G3	No	C25.0	8500/3	C25.0	Yes	Yes	0.2992	0.47	43	No	PAAD	8.05470625	0:LIVING	A53C919A-4E08-46F1-AF3F-30B16B597C33	M0	N1	T3	Tumor Free	8.05470625	0:CENSORED	Yes	No	White	No	-4	1	Primary	Male
paad_tcga_pan_can_atlas_2018	TCGA-IB-AAUV	TCGA-IB-AAUV-01	49	STAGE IIB	7TH	NA	-21	Pancreatic Cancer	PAAD	Pancreatic Adenocarcinoma	404	-18059	0	13.28204622	0:DiseaseFree	13.28204622	0:ALIVE OR DEAD TUMOR FREE	Not Hispanic Or Latino	6/24/14	1e-4	G2	No	C25.0	8500/3	C25.0	Yes	No	0.2786	0	1	NA	PAAD	13.28204622	0:LIVING	6983FC34-9577-45E1-B246-40E18FAB953F	M0	N1	T3	Tumor Free	13.28204622	0:CENSORED	Yes	No	White	No	-14	1	Primary	Male
paad_tcga_pan_can_atlas_2018	TCGA-IB-AAUW	TCGA-IB-AAUW-01	63	STAGE IIB	7TH	NA	-37	Pancreatic Cancer	PAAD	Pancreatic Adenocarcinoma	179	-23306	0	6.082125127	1:Recurred/Progressed	7.561560969	1:DEAD WITH TUMOR	Not Hispanic Or Latino	6/24/14	1e-4	G3	No	C25.0	8500/3	C25.0	Yes	No	0.2684	0.02	NA	Yes	PAAD	7.561560969	1:DECEASED	18960EB6-2D79-4D12-886A-4CD1E8FC1E21	M0	N1	T3	Tumor Free	6.082125127	1:PROGRESSION	Yes	No	White	No	-20	1	Primary	Female
paad_tcga_pan_can_atlas_2018	TCGA-L1-A7W4	TCGA-L1-A7W4-01	48	STAGE IIB	7TH	NA	31	Pancreatic Cancer	PAAD	Pancreatic Adenocarcinoma	164	-17821	0	NA	NA	9.139625867	1:DEAD WITH TUMOR	Not Hispanic Or Latino	2/3/14	0.2929	G3	No	C25.0	8500/3	C25.0	Yes	No	NA	NA	NA	Yes	PAAD	9.139625867	1:DECEASED	AB449860-46E5-485E-ABD5-31C5ABEF2C58	M0	N1	T3	With Tumor	4.241049413	1:PROGRESSION	Yes	No	White	No	20	1	Primary	Female
paad_tcga_pan_can_atlas_2018	TCGA-LB-A7SX	TCGA-LB-A7SX-01	74	STAGE IIB	7TH	14	-9	Pancreatic Cancer	PAAD	Pancreatic Adenocarcinoma	127	-27295	0	NA	NA	12.92040635	0:ALIVE OR DEAD TUMOR FREE	Not Hispanic Or Latino	1/3/14	0.5679	G2	No	C25.0	8500/3	C25.0	Yes	Yes	0.2967	2.52	83	No	PAAD	12.92040635	1:DECEASED	5750A6ED-2516-456D-97D4-2F6486845ED8	MX	N1	T3	NA	12.92040635	0:CENSORED	Yes	Yes	Black or African American	No	-2	1	Primary	Female
paad_tcga_pan_can_atlas_2018	TCGA-LB-A8F3	TCGA-LB-A8F3-01	64	STAGE IIA	7TH	23	-13	Pancreatic Cancer	PAAD	Pancreatic Adenocarcinoma	379	-23624	0	NA	NA	12.46013742	0:ALIVE OR DEAD TUMOR FREE	Not Hispanic Or Latino	2/13/14	0.2038	G1	No	C25.0	8500/3	C25.0	Yes	Yes	0.2825	0.29	39	No	PAAD	12.46013742	0:LIVING	F852DE27-B600-44A4-AB30-D74108DFC2E9	MX	N0	T3	NA	12.46013742	0:CENSORED	Yes	No	Black or African American	Yes	-8	1	Primary	Female
paad_tcga_pan_can_atlas_2018	TCGA-LB-A9Q5	TCGA-LB-A9Q5-01	63	STAGE IIB	7TH	NA	-25	Pancreatic Cancer	PAAD	Pancreatic Adenocarcinoma	155	-23218	0	NA	NA	10.29029819	1:DEAD WITH TUMOR	Not Hispanic Or Latino	5/21/14	0	G3	No	C25.0	8500/3	C25.0	Yes	Yes	0.281	0.2	22	Yes	PAAD	10.29029819	1:DECEASED	31C23E65-1F18-4F59-8A54-31FEBEDEF8A2	MX	N1	T3	NA	9.534142092	1:PROGRESSION	Yes	No	White	Yes	-16	1	Primary	Female
paad_tcga_pan_can_atlas_2018	TCGA-M8-A5N4	TCGA-M8-A5N4-01	48	STAGE IIA	6TH	22	-1	Pancreatic Cancer	PAAD	Pancreatic Adenocarcinoma	584	-17628	NA	NA	NA	19.19978959	0:ALIVE OR DEAD TUMOR FREE	NA	9/26/13	0.1305	G2	No	C25.0	8500/3	C25.0	Yes	Yes	0.258	2.48	33	Yes	PAAD	19.19978959	0:LIVING	F0A4944C-D6CF-4163-A1AB-189803464B03	M0	N0	T3	With Tumor	13.67656245	1:PROGRESSION	Yes	No	NA	Yes	-14	1	Primary	Female
paad_tcga_pan_can_atlas_2018	TCGA-OE-A75W	TCGA-OE-A75W-01	75	STAGE IIA	7TH	8	13	Pancreatic Cancer	PAAD	Pancreatic Adenocarcinoma	110	-27684	0	NA	NA	8.777985995	NA	Not Hispanic Or Latino	10/29/13	0.247	G1	No	C25.2	8500/3	C25.2	Yes	Yes	0.2845	1.79	74	Yes	PAAD	8.777985995	1:DECEASED	4A60E87E-6BC1-4AE0-9CCB-4CDC3E99C608	M0	N0	T3	NA	4.799947398	1:PROGRESSION	Yes	No	White	Yes	-4	1	Primary	Male
paad_tcga_pan_can_atlas_2018	TCGA-PZ-A5RE	TCGA-PZ-A5RE-01	44	STAGE IIB	7TH	9	9	Pancreatic Cancer	PAAD	Pancreatic Adenocarcinoma	247	-16255	0	NA	NA	15.45188546	1:DEAD WITH TUMOR	Not Hispanic Or Latino	6/21/13	0.1924	G3	No	C25.0	8500/3	C25.0	Yes	Yes	0.3007	1.17	30	Yes	PAAD	15.45188546	1:DECEASED	C26002E7-ABF1-42B9-BF36-0E97249D872F	MX	N1	T3	NA	12.92040635	1:PROGRESSION	Yes	No	White	Yes	-8	1	Primary	Female
paad_tcga_pan_can_atlas_2018	TCGA-Q3-A5QY	TCGA-Q3-A5QY-01	58	STAGE IIB	7TH	0	-27	Pancreatic Cancer	PAAD	Pancreatic Adenocarcinoma	416	-21277	0	NA	NA	13.67656245	0:ALIVE OR DEAD TUMOR FREE	Not Hispanic Or Latino	4/26/13	0	G2	No	C25.0	8500/3	C25.0	Yes	Yes	0.2838	1.19	1	No	PAAD	13.67656245	0:LIVING	1756244E-13BC-4ED7-8B91-005608803D91	MX	N1	T3	NA	13.67656245	0:CENSORED	Yes	No	White	No	-10	1	Primary	Male
paad_tcga_pan_can_atlas_2018	TCGA-Q3-AA2A	TCGA-Q3-AA2A-01	64	STAGE IB	7TH	4	-9	Pancreatic Cancer	PAAD	Pancreatic Adenocarcinoma	95	-23685	0	NA	NA	3.123253444	0:ALIVE OR DEAD TUMOR FREE	Not Hispanic Or Latino	3/17/14	0.154	G1	No	C25.0	8500/3	C25.0	Yes	Yes	0.2916	0.33	19	No	PAAD	3.123253444	0:LIVING	23908554-B98E-4FF8-98E7-DEE3E2C5FEAF	MX	N1	T3	NA	3.123253444	0:CENSORED	Yes	No	White	No	-4	1	Primary	Female
paad_tcga_pan_can_atlas_2018	TCGA-RB-AA9M	TCGA-RB-AA9M-01	43	STAGE IIB	7TH	NA	-25	Pancreatic Cancer	PAAD	Pancreatic Adenocarcinoma	286	-15807	0	NA	NA	9.402636683	0:ALIVE OR DEAD TUMOR FREE	Not Hispanic Or Latino	6/13/14	1e-4	G3	No	C25.2	8500/3	C25.2	Yes	Yes	0.2887	1.02	17	Yes	PAAD	9.402636683	0:LIVING	9D5C5303-550F-454F-8FD4-8ABCDD311215	MX	N1	T1	NA	8.482098826	1:PROGRESSION	Yes	No	White	Yes	-8	1	Primary	Male
paad_tcga_pan_can_atlas_2018	TCGA-RL-AAAS	TCGA-RL-AAAS-01	60	STAGE IB	7TH	NA	-21	Pancreatic Cancer	PAAD	Pancreatic Adenocarcinoma	9	-22126	0	0.295887168	0:DiseaseFree	0.295887168	0:ALIVE OR DEAD TUMOR FREE	Not Hispanic Or Latino	7/16/14	1e-4	G2	No	C25.0	8500/3	C25.0	Yes	No	0.2754	0.24	NA	No	PAAD	0.295887168	0:LIVING	C53D66D9-AD9A-417E-A441-DF5BCF1AE13F	M0	N0	T2	Tumor Free	0.295887168	0:CENSORED	Yes	No	White	No	-18	1	Primary	Female
paad_tcga_pan_can_atlas_2018	TCGA-S4-A8RM	TCGA-S4-A8RM-01	67	STAGE IIB	7TH	7	-27	Pancreatic Cancer	PAAD	Pancreatic Adenocarcinoma	737	-24589	0	24.22987145	0:DiseaseFree	24.22987145	0:ALIVE OR DEAD TUMOR FREE	Not Hispanic Or Latino	3/3/14	0.2143	G3	No	C25.9	8500/3	C25.9	Yes	Yes	0.2971	0.65	29	No	PAAD	24.22987145	0:LIVING	C70621CC-C8E1-441D-93EC-BD6922CC7F61	MX	N1	T3	Tumor Free	24.22987145	0:CENSORED	Yes	No	White	No	-16	1	Primary	Male
paad_tcga_pan_can_atlas_2018	TCGA-S4-A8RO	TCGA-S4-A8RO-01	75	STAGE IIB	7TH	6	31	Pancreatic Cancer	PAAD	Pancreatic Adenocarcinoma	525	-27645	0	9.567018444	1:Recurred/Progressed	17.26008482	0:ALIVE OR DEAD TUMOR FREE	Not Hispanic Or Latino	3/3/14	0.3134	G2	No	C25.0	8500/3	C25.0	Yes	Yes	0.3126	0.42	48	Yes	PAAD	17.26008482	0:LIVING	A9C0F3A1-01EB-4F01-B58A-708B2960E685	MX	N1	T3	Tumor Free	9.567018444	1:PROGRESSION	Yes	Yes	White	Yes	18	1	Primary	Female
paad_tcga_pan_can_atlas_2018	TCGA-S4-A8RP	TCGA-S4-A8RP-01	77	STAGE IIB	7TH	5	-25	Pancreatic Cancer	PAAD	Pancreatic Adenocarcinoma	NA	-28353	0	NA	NA	23.07919913	NA	NA	3/3/14	0.2501	G3	No	C25.0	8500/3	C25.0	Yes	Yes	0.2825	2.29	29	NA	PAAD	23.07919913	1:DECEASED	CE2BFD9E-6382-47BB-9FD1-B77AFE57E948	MX	N1	T3	NA	23.07919913	0:CENSORED	Yes	No	White	Yes	-8	1	Primary	Female
paad_tcga_pan_can_atlas_2018	TCGA-US-A774	TCGA-US-A774-01	76	STAGE IIB	7TH	0	-27	Pancreatic Cancer	PAAD	Pancreatic Adenocarcinoma	NA	-27957	0	NA	NA	22.84906467	1:DEAD WITH TUMOR	Not Hispanic Or Latino	12/16/13	2e-4	G3	No	C25.0	8500/3	C25.0	Yes	Yes	0.2742	1.4	14	Yes	PAAD	22.84906467	1:DECEASED	09FD6D9E-C715-4D57-88F9-238DD74C79A7	MX	N1	T3	With Tumor	12.03274485	1:PROGRESSION	Yes	No	White	No	-14	1	Primary	Female
paad_tcga_pan_can_atlas_2018	TCGA-US-A779	TCGA-US-A779-01	54	STAGE IIB	7TH	6	-9	Pancreatic Cancer	PAAD	Pancreatic Adenocarcinoma	NA	-20051	0	NA	NA	16.79981589	1:DEAD WITH TUMOR	Not Hispanic Or Latino	12/17/13	0.1675	G1	No	C25.0	8500/3	C25.0	Yes	Yes	0.291	1.02	28	NA	PAAD	16.79981589	1:DECEASED	53C94A86-1B4D-4833-A169-D990C460B301	MX	N1B	T3	With Tumor	16.79981589	1:PROGRESSION	Yes	No	White	NA	-20	1	Primary	Female
paad_tcga_pan_can_atlas_2018	TCGA-US-A77G	TCGA-US-A77G-01	64	STAGE IIB	7TH	5	-23	Pancreatic Cancer	PAAD	Pancreatic Adenocarcinoma	NA	-23443	0	NA	NA	0.394516225	0:ALIVE OR DEAD TUMOR FREE	Not Hispanic Or Latino	12/16/13	0.1246	G2	No	C25.0	8500/3	C25.0	Yes	Yes	0.2833	1.09	27	NA	PAAD	0.394516225	1:DECEASED	74AA6675-28B7-46DC-9015-F07A07C7B018	MX	N1	T3	Tumor Free	0.394516225	0:CENSORED	Yes	No	White	No	-10	1	Primary	Male
paad_tcga_pan_can_atlas_2018	TCGA-US-A77J	TCGA-US-A77J-01	81	STAGE IIB	7TH	NA	-17	Pancreatic Cancer	PAAD	Pancreatic Adenocarcinoma	NA	-29904	0	NA	NA	18.67376796	1:DEAD WITH TUMOR	Not Hispanic Or Latino	12/16/13	0	G2	No	C25.0	8500/3	C25.0	Yes	No	0.2823	0.82	NA	NA	PAAD	18.67376796	1:DECEASED	3A3A8FE1-E35C-45D0-AA0B-4FEFA9EE9183	MX	N1B	T3	With Tumor	18.67376796	1:PROGRESSION	Yes	No	White	NA	-14	1	Primary	Female
paad_tcga_pan_can_atlas_2018	TCGA-XD-AAUG	TCGA-XD-AAUG-01	66	STAGE IV	7TH	1	-23	Pancreatic Cancer	PAAD	Pancreatic Adenocarcinoma	420	-24291	0	NA	NA	13.80806786	0:ALIVE OR DEAD TUMOR FREE	Not Hispanic Or Latino	6/5/14	1e-4	G2	No	C25.1	8500/3	C25.1	Yes	Yes	0.2819	0.37	17	No	PAAD	13.80806786	0:LIVING	F89D429F-4747-468B-B894-89583BD8AB02	M1	N1	T3	NA	13.80806786	0:CENSORED	Yes	No	White	No	-12	1	Primary	Female
paad_tcga_pan_can_atlas_2018	TCGA-XD-AAUH	TCGA-XD-AAUH-01	57	STAGE IIB	7TH	NA	-35	Pancreatic Cancer	PAAD	Pancreatic Adenocarcinoma	395	-20858	0	NA	NA	12.98615906	0:ALIVE OR DEAD TUMOR FREE	Not Hispanic Or Latino	6/5/14	1e-4	G2	No	C25.0	8500/3	C25.0	Yes	Yes	0.2828	0.1	15	Yes	PAAD	12.98615906	0:LIVING	B46B5A4C-59FC-4769-B05A-D15F9AAA753A	M0	N1	T3	NA	2.860242628	1:PROGRESSION	Yes	No	White	Yes	-16	1	Primary	Female
paad_tcga_pan_can_atlas_2018	TCGA-XD-AAUI	TCGA-XD-AAUI-01	50	STAGE IIB	7TH	7	15	Pancreatic Cancer	PAAD	Pancreatic Adenocarcinoma	202	-18607	0	NA	NA	12.03274485	1:DEAD WITH TUMOR	Not Hispanic Or Latino	6/5/14	0.0333	G2	No	C25.0	8500/3	C25.0	Yes	Yes	0.2831	0.38	36	Yes	PAAD	12.03274485	1:DECEASED	9A2DB69E-D429-45D4-89CA-A2C4E0CFC116	MX	N1	T3	With Tumor	5.753361607	1:PROGRESSION	Yes	No	White	No	0	1	Primary	Female
paad_tcga_pan_can_atlas_2018	TCGA-XD-AAUL	TCGA-XD-AAUL-01	56	STAGE IIA	7TH	4	-19	Pancreatic Cancer	PAAD	Pancreatic Adenocarcinoma	498	-20607	0	16.37242332	0:DiseaseFree	16.37242332	0:ALIVE OR DEAD TUMOR FREE	Not Hispanic Or Latino	6/5/14	0.1501	G2	No	C25.0	8500/3	C25.0	Yes	Yes	0.2883	0.48	27	No	PAAD	16.37242332	0:LIVING	597A5A56-244B-4218-A55D-5D08217EA28C	MX	N0	T3	NA	16.37242332	0:CENSORED	Yes	Yes	White	No	-10	1	Primary	Male
paad_tcga_pan_can_atlas_2018	TCGA-XN-A8T3	TCGA-XN-A8T3-01	67	STAGE IB	7TH	25	-1	Pancreatic Cancer	PAAD	Pancreatic Adenocarcinoma	951	-24810	0	NA	NA	31.26541079	0:ALIVE OR DEAD TUMOR FREE	Hispanic Or Latino	2/9/15	0.0274	G2	No	C25.0	8500/3	C25.0	Yes	Yes	0.2882	0.7	45	Yes	PAAD	31.26541079	0:LIVING	DD7BCDD8-1660-4DAB-9860-9D136C4CEE77	M0	N0	T2	With Tumor	31.26541079	0:CENSORED	Yes	No	White	Yes	0	1	Primary	Male
paad_tcga_pan_can_atlas_2018	TCGA-YB-A89D	TCGA-YB-A89D-01	59	STAGE IIB	7TH	21	-7	Pancreatic Cancer	PAAD	Pancreatic Adenocarcinoma	350	-21792	0	11.50672321	0:DiseaseFree	11.50672321	0:ALIVE OR DEAD TUMOR FREE	Not Hispanic Or Latino	2/28/14	0.0016	G2	No	C25.1	8500/3	C25.1	Yes	Yes	0.294	0.59	31	No	PAAD	11.50672321	0:LIVING	B84B58C7-95B8-4162-8E61-414F8FE422C6	MX	N1	T3	Tumor Free	11.50672321	0:CENSORED	Yes	No	White	Yes	-6	1	Primary	Male
paad_tcga_pan_can_atlas_2018	TCGA-YY-A8LH	TCGA-YY-A8LH-01	61	STAGE IIB	6TH	8	15	Pancreatic Cancer	PAAD	Pancreatic Adenocarcinoma	2016	-22376	0	66.27872571	0:DiseaseFree	66.27872571	0:ALIVE OR DEAD TUMOR FREE	Not Hispanic Or Latino	4/3/14	0.275	G3	No	C25.0	8500/3	C25.0	Yes	Yes	0.2942	2.44	58	No	PAAD	66.27872571	0:LIVING	EDE2E8A7-465E-4725-880D-519899ABA0C0	MX	N1	T3	Tumor Free	66.27872571	0:CENSORED	Yes	No	White	Yes	-4	1	Primary	Female
paad_tcga_pan_can_atlas_2018	TCGA-Z5-AAPL	TCGA-Z5-AAPL-01	74	STAGE IIA	7TH	NA	-25	Pancreatic Cancer	PAAD	Pancreatic Adenocarcinoma	467	-27152	0	15.3532564	0:DiseaseFree	15.3532564	0:ALIVE OR DEAD TUMOR FREE	Not Hispanic Or Latino	11/13/14	0	G1	No	C25.9	8500/3	C25.9	Yes	Yes	0.2837	0.15	7	No	PAAD	15.3532564	0:LIVING	6A4E10B6-E6C4-4210-AE4D-0D8E8D0CB3EC	M0	N0	T3	Tumor Free	15.3532564	0:CENSORED	Yes	No	White	No	-2	1	Primary	Female
[truncated: 11 more columns]
