# Supplementary material for: Dynamic interaction of MYC enhancer RNA with YEATS2 protein regulates MYC gene transcription in pancreatic cancer
Source: EMBO Rep. 2025 Apr 11;26(10):2519–44. doi: 10.1038/s44319-025-00446-0 (PMC12117045; doi:10.1038/s44319-025-00446-0)
Supplement: Supplementary file 5 — Source data Fig. 1 [file 44319_2025_446_MOESM5_ESM.zip › Figure 1/1A/Numerical Data/TCGA_PAAD_Ductal_Only_MYC_Amp_n19.tsv]

Study ID	Patient ID	Sample ID	Diagnosis Age	Neoplasm Disease Stage American Joint Committee on Cancer Code	American Joint Committee on Cancer Publication Version Type	Aneuploidy Score	Buffa Hypoxia Score	Cancer Type	TCGA PanCanAtlas Cancer Type Acronym	Cancer Type Detailed	Last Communication Contact from Initial Pathologic Diagnosis Date	Birth from Initial Pathologic Diagnosis Date	Last Alive Less Initial Pathologic Diagnosis Date Calculated Day Value	Disease Free (Months)	Disease Free Status	Months of disease-specific survival	Disease-specific Survival status	Ethnicity Category	Form completion date	Fraction Genome Altered	Neoplasm Histologic Grade	Neoadjuvant Therapy Type Administered Prior To Resection Text	ICD-10 Classification	International Classification of Diseases for Oncology, Third Edition ICD-O-3 Histology Code	International Classification of Diseases for Oncology, Third Edition ICD-O-3 Site Code	Informed consent verified	In PanCan Pathway Analysis	MSI MANTIS Score	MSIsensor Score	Mutation Count	New Neoplasm Event Post Initial Therapy Indicator	Oncotree Code	Overall Survival (Months)	Overall Survival Status	Other Patient ID	American Joint Committee on Cancer Metastasis Stage Code	Neoplasm Disease Lymph Node Stage American Joint Committee on Cancer Code	American Joint Committee on Cancer Tumor Stage Code	Person Neoplasm Cancer Status	Progress Free Survival (Months)	Progression Free Status	Primary Lymph Node Presentation Assessment	Prior Diagnosis	Race Category	Radiation Therapy	Ragnum Hypoxia Score	Number of Samples Per Patient	Sample Type	Sex
1	NA	NA	NA	NA	NA	NA	NA	NA	NA	NA	NA	NA	NA	NA	NA	NA	NA	NA	NA	NA	NA	NA	NA	NA	NA	NA	NA	NA	NA	NA	NA	NA	NA	NA	NA	NA	NA	NA	NA	NA	NA	NA	NA	NA	NA	NA	NA	NA	NA
2	paad_tcga_pan_can_atlas_2018	TCGA-2L-AAQI	TCGA-2L-AAQI-01	66	STAGE IIB	7TH	9	7	Pancreatic Cancer	PAAD	Pancreatic Adenocarcinoma	NA	-24381	0	NA	NA	3.38626426	1:DEAD WITH TUMOR	NA	10/8/14	0.012	G3	No	C25.0	8500/3	C25.0	Yes	Yes	0.283	0.36	31	No	PAAD	3.38626426	1:DECEASED	A28CFA95-5A99-40F3-928E-7A94F2492D2C	MX	N1	T3	With Tumor	3.38626426	1:PROGRESSION	Yes	No	White	No	0	1	Primary
3	paad_tcga_pan_can_atlas_2018	TCGA-3A-A9IB	TCGA-3A-A9IB-01	69	STAGE IIB	7TH	10	29	Pancreatic Cancer	PAAD	Pancreatic Adenocarcinoma	NA	-25312	0	NA	NA	7.364302857	NA	Not Hispanic Or Latino	9/24/14	0.21	G3	No	C25.0	8500/3	C25.0	Yes	Yes	0.2885	1.21	32	No	PAAD	7.364302857	1:DECEASED	3CBF56E6-DCCC-40FE-B06E-2621A2121E9D	MX	N1	T3	NA	7.364302857	0:CENSORED	Yes	No	White	No	-4	1	Primary
4	NA	NA	NA	NA	NA	NA	NA	NA	NA	NA	NA	NA	NA	NA	NA	NA	NA	NA	NA	NA	NA	NA	NA	NA	NA	NA	NA	NA	NA	NA	NA	NA	NA	NA	NA	NA	NA	NA	NA	NA	NA	NA	NA	NA	NA	NA	NA	NA	NA
5	paad_tcga_pan_can_atlas_2018	TCGA-FB-A5VM	TCGA-FB-A5VM-01	74	STAGE IB	7TH	8	23	Pancreatic Cancer	PAAD	Pancreatic Adenocarcinoma	449	-27362	0	NA	NA	16.37242332	1:DEAD WITH TUMOR	Not Hispanic Or Latino	5/24/13	0.0677	G3	No	C25.0	8500/3	C25.0	Yes	Yes	0.285	1.1	40	No	PAAD	16.37242332	1:DECEASED	40D9B9F7-42B7-4CFD-AF95-660777AD0529	M0	N0	T2	NA	5.819114311	1:PROGRESSION	Yes	No	White	No	12	1	Primary
6	paad_tcga_pan_can_atlas_2018	TCGA-FB-AAPZ	TCGA-FB-AAPZ-01	54	STAGE IIB	7TH	21	1	Pancreatic Cancer	PAAD	Pancreatic Adenocarcinoma	716	-19847	0	23.53946806	1:Recurred/Progressed	23.53946806	0:ALIVE OR DEAD TUMOR FREE	Not Hispanic Or Latino	7/22/14	0.6471	G3	No	C25.0	8500/3	C25.0	Yes	Yes	0.2975	3	34	Yes	PAAD	23.53946806	0:LIVING	F2313562-C894-486D-A9B6-ED362E12A32A	MX	N1	T2	Tumor Free	23.53946806	1:PROGRESSION	Yes	No	White	No	-4	1	Primary
7	paad_tcga_pan_can_atlas_2018	TCGA-FB-AAQ2	TCGA-FB-AAQ2-01	81	STAGE IIB	7TH	16	29	Pancreatic Cancer	PAAD	Pancreatic Adenocarcinoma	NA	-29585	0	NA	NA	5.030081862	1:DEAD WITH TUMOR	Not Hispanic Or Latino	7/22/14	0.2262	G3	No	C25.0	8500/3	C25.0	Yes	Yes	0.288	0.19	35	Yes	PAAD	5.030081862	1:DECEASED	F5558DC7-5BEF-426F-A6BF-B704FD5DBDA0	MX	N1	T3	With Tumor	3.024624388	1:PROGRESSION	Yes	No	White	No	26	1	Primary
8	paad_tcga_pan_can_atlas_2018	TCGA-FB-AAQ3	TCGA-FB-AAQ3-01	65	STAGE IIB	7TH	4	7	Pancreatic Cancer	PAAD	Pancreatic Adenocarcinoma	NA	-23953	0	1.019166913	0:DiseaseFree	1.019166913	0:ALIVE OR DEAD TUMOR FREE	Not Hispanic Or Latino	7/22/14	0.1127	G2	No	C25.0	8500/3	C25.0	Yes	Yes	0.2719	0.56	32	No	PAAD	1.019166913	1:DECEASED	5965CD7B-F384-4473-826A-8381E362D10E	MX	N1	T3	Tumor Free	1.019166913	0:CENSORED	Yes	No	White	No	-2	1	Primary
9	paad_tcga_pan_can_atlas_2018	TCGA-FB-AAQ6	TCGA-FB-AAQ6-01	85	STAGE IA	7TH	7	-3	Pancreatic Cancer	PAAD	Pancreatic Adenocarcinoma	NA	-31319	0	NA	NA	8.021829898	1:DEAD WITH TUMOR	Not Hispanic Or Latino	7/22/14	0.2782	G2	No	C25.2	8500/3	C25.2	Yes	Yes	0.2841	0.3	58	Yes	PAAD	8.021829898	1:DECEASED	8475C44D-E091-4C65-B1B4-9A77AE3C0E1D	MX	N0	T1	With Tumor	7.002662985	1:PROGRESSION	Yes	Yes	White	No	-12	1	Primary
10	NA	NA	NA	NA	NA	NA	NA	NA	NA	NA	NA	NA	NA	NA	NA	NA	NA	NA	NA	NA	NA	NA	NA	NA	NA	NA	NA	NA	NA	NA	NA	NA	NA	NA	NA	NA	NA	NA	NA	NA	NA	NA	NA	NA	NA	NA	NA	NA	NA
11	paad_tcga_pan_can_atlas_2018	TCGA-HV-A5A3	TCGA-HV-A5A3-01	50	STAGE IIA	7TH	11	5	Pancreatic Cancer	PAAD	Pancreatic Adenocarcinoma	NA	-18475	0	4.208173061	0:DiseaseFree	4.208173061	0:ALIVE OR DEAD TUMOR FREE	NA	9/4/13	0.3207	G2	No	C25.1	8500/3	C25.1	Yes	Yes	0.256	1.12	32	No	PAAD	4.208173061	1:DECEASED	D4F66F06-9289-45C1-B9EB-AAEF991A4BB6	MX	NX	T3	Tumor Free	4.208173061	0:CENSORED	Yes	No	Asian	No	-14	1	Primary
12	paad_tcga_pan_can_atlas_2018	TCGA-HZ-8005	TCGA-HZ-8005-01	81	STAGE IIB	7TH	22	27	Pancreatic Cancer	PAAD	Pancreatic Adenocarcinoma	NA	-29674	0	NA	NA	3.945162245	1:DEAD WITH TUMOR	Not Hispanic Or Latino	10/8/12	0.1693	G3	No	C25.9	8500/3	C25.9	Yes	Yes	0.3156	0.45	57	No	PAAD	3.945162245	1:DECEASED	21814c02-6aa5-4b98-8fd8-41ca0b04ccd2	MX	N1	T3	With Tumor	3.945162245	1:PROGRESSION	Yes	No	White	No	14	1	Primary
13	paad_tcga_pan_can_atlas_2018	TCGA-IB-7647	TCGA-IB-7647-01	41	STAGE IIB	6TH	9	15	Pancreatic Cancer	PAAD	Pancreatic Adenocarcinoma	NA	-15188	0	NA	NA	21.89565046	1:DEAD WITH TUMOR	Not Hispanic Or Latino	2/8/13	0.0299	G2	No	C25.0	8500/3	C25.0	Yes	Yes	0.2667	3.53	46	Yes	PAAD	21.89565046	1:DECEASED	d14154a5-9c8a-4c55-8c2d-64f3cad7b7d5	M0	N1	T3	With Tumor	12.8217773	1:PROGRESSION	Yes	No	White	No	20	1	Primary
14	paad_tcga_pan_can_atlas_2018	TCGA-IB-7649	TCGA-IB-7649-01	73	STAGE IIB	6TH	12	-29	Pancreatic Cancer	PAAD	Pancreatic Adenocarcinoma	NA	-26773	0	NA	NA	15.3532564	NA	NA	2/11/13	0.0238	G2	No	C25.0	8500/3	C25.0	Yes	Yes	0.2587	0.85	38	No	PAAD	15.3532564	1:DECEASED	ec9ac713-08e9-4559-b606-5f58d2c4df50	M0	N1	T3	NA	9.271131275	1:PROGRESSION	Yes	No	NA	No	-14	1	Primary
15	paad_tcga_pan_can_atlas_2018	TCGA-IB-7890	TCGA-IB-7890-01	73	STAGE IB	6TH	19	1	Pancreatic Cancer	PAAD	Pancreatic Adenocarcinoma	NA	-26747	0	NA	NA	19.66005852	1:DEAD WITH TUMOR	NA	2/12/13	0.1198	G3	No	C25.9	8500/3	C25.9	Yes	Yes	0.306	6.56	59	Yes	PAAD	19.66005852	1:DECEASED	5494af7d-403a-423b-b7ff-e6db9c117e93	M0	N0	T2	With Tumor	17.06282671	1:PROGRESSION	Yes	No	NA	No	-6	1	Primary
16	paad_tcga_pan_can_atlas_2018	TCGA-IB-A7M4	TCGA-IB-A7M4-01	81	STAGE IIB	7TH	7	15	Pancreatic Cancer	PAAD	Pancreatic Adenocarcinoma	483	-29792	0	15.87927804	0:DiseaseFree	15.87927804	0:ALIVE OR DEAD TUMOR FREE	Not Hispanic Or Latino	2/4/14	0.1441	G3	No	C25.1	8500/3	C25.1	Yes	Yes	0.2843	0.39	65	No	PAAD	15.87927804	0:LIVING	6A0A280D-4A30-4071-AFE7-DE6B82A6E34C	MX	N1	T3	Tumor Free	15.87927804	0:CENSORED	Yes	No	White	No	6	1	Primary
17	paad_tcga_pan_can_atlas_2018	TCGA-IB-AAUN	TCGA-IB-AAUN-01	74	STAGE IB	7TH	9	5	Pancreatic Cancer	PAAD	Pancreatic Adenocarcinoma	NA	-27128	0	4.306802117	1:Recurred/Progressed	4.734194694	NA	Not Hispanic Or Latino	7/8/14	0.2565	G2	No	C25.0	8500/3	C25.0	Yes	Yes	0.2837	0.12	31	No	PAAD	4.734194694	1:DECEASED	638B1A6A-C222-414C-96BC-F259F0AFB278	M0	N0	T2	NA	4.306802117	1:PROGRESSION	Yes	No	White	No	12	1	Primary
18	paad_tcga_pan_can_atlas_2018	TCGA-IB-AAUQ	TCGA-IB-AAUQ-01	50	STAGE IIB	7TH	8	11	Pancreatic Cancer	PAAD	Pancreatic Adenocarcinoma	NA	-18315	0	NA	NA	6.016372423	1:DEAD WITH TUMOR	Not Hispanic Or Latino	7/8/14	0.0218	G2	No	C25.2	8500/3	C25.2	Yes	Yes	0.2681	0.05	53	No	PAAD	6.016372423	1:DECEASED	AFE89625-B355-454D-8C0B-B4161EDD69F8	M0	N1	T3	With Tumor	3.517769668	1:PROGRESSION	Yes	No	White	No	-10	1	Primary
19	paad_tcga_pan_can_atlas_2018	TCGA-OE-A75W	TCGA-OE-A75W-01	75	STAGE IIA	7TH	8	13	Pancreatic Cancer	PAAD	Pancreatic Adenocarcinoma	110	-27684	0	NA	NA	8.777985995	NA	Not Hispanic Or Latino	10/29/13	0.247	G1	No	C25.2	8500/3	C25.2	Yes	Yes	0.2845	1.79	74	Yes	PAAD	8.777985995	1:DECEASED	4A60E87E-6BC1-4AE0-9CCB-4CDC3E99C608	M0	N0	T3	NA	4.799947398	1:PROGRESSION	Yes	No	White	Yes	-4	1	Primary
20	paad_tcga_pan_can_atlas_2018	TCGA-S4-A8RO	TCGA-S4-A8RO-01	75	STAGE IIB	7TH	6	31	Pancreatic Cancer	PAAD	Pancreatic Adenocarcinoma	525	-27645	0	9.567018444	1:Recurred/Progressed	17.26008482	0:ALIVE OR DEAD TUMOR FREE	Not Hispanic Or Latino	3/3/14	0.3134	G2	No	C25.0	8500/3	C25.0	Yes	Yes	0.3126	0.42	48	Yes	PAAD	17.26008482	0:LIVING	A9C0F3A1-01EB-4F01-B58A-708B2960E685	MX	N1	T3	Tumor Free	9.567018444	1:PROGRESSION	Yes	Yes	White	Yes	18	1	Primary
21	paad_tcga_pan_can_atlas_2018	TCGA-US-A779	TCGA-US-A779-01	54	STAGE IIB	7TH	6	-9	Pancreatic Cancer	PAAD	Pancreatic Adenocarcinoma	NA	-20051	0	NA	NA	16.79981589	1:DEAD WITH TUMOR	Not Hispanic Or Latino	12/17/13	0.1675	G1	No	C25.0	8500/3	C25.0	Yes	Yes	0.291	1.02	28	NA	PAAD	16.79981589	1:DECEASED	53C94A86-1B4D-4833-A169-D990C460B301	MX	N1B	T3	With Tumor	16.79981589	1:PROGRESSION	Yes	No	White	NA	-20	1	Primary
22	paad_tcga_pan_can_atlas_2018	TCGA-XD-AAUI	TCGA-XD-AAUI-01	50	STAGE IIB	7TH	7	15	Pancreatic Cancer	PAAD	Pancreatic Adenocarcinoma	202	-18607	0	NA	NA	12.03274485	1:DEAD WITH TUMOR	Not Hispanic Or Latino	6/5/14	0.0333	G2	No	C25.0	8500/3	C25.0	Yes	Yes	0.2831	0.38	36	Yes	PAAD	12.03274485	1:DECEASED	9A2DB69E-D429-45D4-89CA-A2C4E0CFC116	MX	N1	T3	With Tumor	5.753361607	1:PROGRESSION	Yes	No	White	No	0	1	Primary
[truncated: 12 more columns]
