# Supplementary material for: Dynamic interaction of MYC enhancer RNA with YEATS2 protein regulates MYC gene transcription in pancreatic cancer
Source: EMBO Rep. 2025 Apr 11;26(10):2519–44. doi: 10.1038/s44319-025-00446-0 (PMC12117045; doi:10.1038/s44319-025-00446-0)
Supplement: Supplementary file 5 — Source data Fig. 1 [file 44319_2025_446_MOESM5_ESM.zip › Figure 1/1C/Numerical Data/MIAPaCa-2 TNFa.xlsx]

## Sheet: MYC-490kb eRNA
		TNF-α 0h	TNF-α 24h
	Biological replicate 1	1	2.20582		Table Analyzed	Column: Entering replicate data
	Biological replicate 2	1	2.72758						Fig 1C
	Biological replicate 3	1	1.87732		Column B	TNF-α 24h
					vs.	vs.
	Mean	1	2.27024		Column A	TNF-α 0h
					Unpaired t test
					P value	0.0068
					P value summary	**
					Significantly different (P < 0.05)?	Yes
					One- or two-tailed P value?	Two-tailed
					t, df	t=5.131, df=4

## Sheet: MYC-425kb eRNA
		TNF-α 0h	TNF-α 24h
	Biological replicate 1	1	3.43732
	Biological replicate 2	1	1.92867			Table Analyzed	Column: Entering replicate data			Fig 1C
	Biological replicate 3	1	1.99421
						Column B	TNF-α 24h
	Mean	1	2.4534			vs.	vs.
						Column A	TNF-α 0h
						Unpaired t test
						P value	0.0419
						P value summary	*
						Significantly different (P < 0.05)?	Yes
						One- or two-tailed P value?	Two-tailed
						t, df	t=2.952, df=4

## Sheet: MYC mRNA
		TNF-α 0h	TNF-α 24h
	Biological replicate 1	1	2.69837
	Biological replicate 2	1	1.53988
	Biological replicate 3	1	1.75773		Table Analyzed	Column: Entering replicate data				Fig 1C
	Mean	1	1.99866		Column B	TNF-α 24h
					vs.	vs.
					Column A	TNF-α 0h
					Unpaired t test
					P value	0.0483
					P value summary	*
					Significantly different (P < 0.05)?	Yes
					One- or two-tailed P value?	Two-tailed
					t, df	t=2.809, df=4
