# Supplementary material for: Dynamic interaction of MYC enhancer RNA with YEATS2 protein regulates MYC gene transcription in pancreatic cancer
Source: EMBO Rep. 2025 Apr 11;26(10):2519–44. doi: 10.1038/s44319-025-00446-0 (PMC12117045; doi:10.1038/s44319-025-00446-0)
Supplement: Supplementary file 5 — Source data Fig. 1 [file 44319_2025_446_MOESM5_ESM.zip › Figure 1/1D/Numerical Data/AsPC-1 TNFa.xlsx]

## Sheet: MYC-490kb eRNA
		TNF-α0h	TNF-α24h
	Biological replicate 1	1	1.30265
	Biological replicate 2	1	1.37725			Table Analyzed	Data 1			Fig 1D
	Biological replicate 3	1	1.27429
						Column B	TNF-α24h
	Mean	1	1.31806			vs.	vs.
						Column A	TNF-α0h
						Unpaired t test
						P value	0.0005
						P value summary	***
						Significantly different (P < 0.05)?	Yes
						One- or two-tailed P value?	Two-tailed
						t, df	t=10.36, df=4

## Sheet: MYC-425kb eRNA
		TNF-α0h	TNF-α24h
	Biological replicate 1	1	1.53123
	Biological replicate 2	1	1.74791						Fig 1D
	Biological replicate 3	1	1.84025		Table Analyzed	Data 1
	Mean	1	1.70646		Column B	TNF-α24h
					vs.	vs.
					Column A	TNF-α0h
					Unpaired t test
					P value	0.0015
					P value summary	**
					Significantly different (P < 0.05)?	Yes
					One- or two-tailed P value?	Two-tailed
					t, df	t=7.714, df=4

## Sheet: MYC-mRNA
		TNF-α0h	TNF-α24h
	Biological replicate 1	1	1.4997
	Biological replicate 2	1	1.33968							Fig 1D
	Biological replicate 3	1	1.44722		Table Analyzed	Data 1
	Mean	1	1.42887		Column B	TNF-α24h
					vs.	vs.
					Column A	TNF-α0h
					Unpaired t test
					P value	0.0008
					P value summary	***
					Significantly different (P < 0.05)?	Yes
					One- or two-tailed P value?	Two-tailed
					t, df	t=9.106, df=4
