# Supplementary material for: Dynamic interaction of MYC enhancer RNA with YEATS2 protein regulates MYC gene transcription in pancreatic cancer
Source: EMBO Rep. 2025 Apr 11;26(10):2519–44. doi: 10.1038/s44319-025-00446-0 (PMC12117045; doi:10.1038/s44319-025-00446-0)
Supplement: Supplementary file 5 — Source data Fig. 1 [file 44319_2025_446_MOESM5_ESM.zip › Figure 1/1E/Numerical Data/HPNE TNFa.xlsx]

## Sheet: MYC-490kb eRNA
		TNF-α 0h	TNF-α 24h
	Biological replicate 1	1	0.503347
	Biological replicate 2	1	1.27
	Biological replicate 3	1	0.72		Table Analyzed	Column: Entering replicate data					Fg 1E
	Mean	1	0.831116		Column B	TNF-α 24h
					vs.	vs.
					Column A	TNF-α 0h
					Unpaired t test
					P value	0.5003
					P value summary	ns
					Significantly different (P < 0.05)?	No
					One- or two-tailed P value?	Two-tailed
					t, df	t=0.7401, df=4

## Sheet: MYC-425kb eRNA
		TNF-α 0h	TNF-α 24h
	Biological replicate 1	1	0.224347
	Biological replicate 2	1	0.7
	Biological replicate 3	1	0.42		Table Analyzed	Column: Entering replicate data
										Fig 1E
	Mean	1	0.448116		Column B	TNF-α 24h
					vs.	vs.
					Column A	TNF-α 0h
					Unpaired t test
					P value	0.0162
					P value summary	*
					Significantly different (P < 0.05)?	Yes
					One- or two-tailed P value?	Two-tailed
					t, df	t=3.998, df=4

## Sheet: MYC-mRNA
		TNF-α 0h	TNF-α 24h
	Biological replicate 1	1	0.861655
	Biological replicate 2	1	0.9
	Biological replicate 3	1	0.91		Table Analyzed	Column: Entering replicate data
												Fig 1E
	Mean	1	0.890552		Column B	TNF-α 24h
					vs.	vs.
					Column A	TNF-α 0h
					Unpaired t test
					P value	0.0018
					P value summary	**
					Significantly different (P < 0.05)?	Yes
					One- or two-tailed P value?	Two-tailed
					t, df	t=7.428, df=4
