# Supplementary material for: Dynamic interaction of MYC enhancer RNA with YEATS2 protein regulates MYC gene transcription in pancreatic cancer
Source: EMBO Rep. 2025 Apr 11;26(10):2519–44. doi: 10.1038/s44319-025-00446-0 (PMC12117045; doi:10.1038/s44319-025-00446-0)
Supplement: Supplementary file 5 — Source data Fig. 1 [file 44319_2025_446_MOESM5_ESM.zip › Figure 1/1F/Numerical Data/Nomal Vs CP patient.xlsx]

## Sheet: Sheet1
				patient ID	Relative expression
	Chronic Pancriatitis	CP1		S107	196.55
		CP2		S151	254.399
		CP3		S129	72.3311
		CP4		S142	136.91
													p= 0.0164
		CP5		S37	33.8569
		CP6		S92	40.8293
		CP7		S27	135.488
	Normal	N1		CN1	13.0689
		N2		S144	8.31876
		N3		R30	3.91332
		N4		S156	4.10885
		N5		R2	6.58899
		N6		S128	55.2031
		N7		S108	71.1532
