# Supplementary material for: Dynamic interaction of MYC enhancer RNA with YEATS2 protein regulates MYC gene transcription in pancreatic cancer
Source: EMBO Rep. 2025 Apr 11;26(10):2519–44. doi: 10.1038/s44319-025-00446-0 (PMC12117045; doi:10.1038/s44319-025-00446-0)
Supplement: Supplementary file 5 — Source data Fig. 1 [file 44319_2025_446_MOESM5_ESM.zip › Figure 1/1G/Numerical Data/PDAC eRNA .xlsx]

## Sheet: CN1
		MYC-490kb eRNA		cMYC
		CN1(Normal)	CN1(PDAC)	CN1(Normal)	CN1(PDAC)
	PDAC	1	2.30641	1	0.796997
								Fig 1G

## Sheet: R2
	MYC-490kb eRNA		cMYC
	R2(Normal)	R2(PDAC)	R2(Normal)	R2(PDAC)
PDAC	1	2.99803	1	2.98293
								Fig 1G

## Sheet: S108
	MYC-490kb eRNA		cMYC
	S108(Normal)	S108(PDAC)	S108(Normal)	S108(PDAC)
PDAC	1	27.4883	1	1.58149
								Fig 1G

## Sheet: S93
	MYC-490kb eRNA		cMYC
	S93(Normal)	S93(PDAC)	S93(Normal)	S93(PDAC)
PDAC	1	2.92446	1	1.99453
										Fig 1G

## Sheet: S113
	MYC-490kb eRNA		cMYC
	S113(Normal)	S113(PDAC)	S113(Normal)	S113(PDAC)
PDAC	1	1.94672	1	0.786701
							Fig 1G
