# Supplementary material for: Dynamic interaction of MYC enhancer RNA with YEATS2 protein regulates MYC gene transcription in pancreatic cancer
Source: EMBO Rep. 2025 Apr 11;26(10):2519–44. doi: 10.1038/s44319-025-00446-0 (PMC12117045; doi:10.1038/s44319-025-00446-0)
Supplement: Supplementary file 6 — Source data Fig. 2 [file 44319_2025_446_MOESM6_ESM.zip]

Archive with 27 entries (12 files):
- Figure 2/
- Figure 2/2A/
- Figure 2/2A/Numerical Data/
- Figure 2/2A/Numerical Data/Click iT MIAPaCa-2.xlsx
- Figure 2/2A/README.docx
- Figure 2/2A/Western Blot beta-actin/
- Figure 2/2A/Western Blot beta-actin/Actin.tif
- Figure 2/2A/Western Blot Lamin/
- Figure 2/2A/Western Blot Lamin/Lamin.tif
- Figure 2/2B/
- Figure 2/2B/Numerical Data/
- Figure 2/2B/Numerical Data/Click iT HPNE.xlsx
- Figure 2/2B/README.docx
- Figure 2/2B/Western Blot GAPDH/
- Figure 2/2B/Western Blot GAPDH/GAPDH.tif
- Figure 2/2B/Western Blot Lamin/
- Figure 2/2B/Western Blot Lamin/lamin.tif
- Figure 2/2C/
- Figure 2/2C/Numerical Data/
- Figure 2/2C/Numerical Data/KD MYC-490 MIA.xlsx
- Figure 2/2D/
- Figure 2/2D/Numerical Data/
- Figure 2/2D/Numerical Data/MYC-490 over-exp lower panel.xlsx
- Figure 2/2D/Numerical Data/MYC-490 over-exp upper panel.xlsx
- Figure 2/2E/
- Figure 2/2E/Numerical Data/
- Figure 2/2E/Numerical Data/HPNE Transfection.xlsx
