# Supplementary material for: Dynamic interaction of MYC enhancer RNA with YEATS2 protein regulates MYC gene transcription in pancreatic cancer
Source: EMBO Rep. 2025 Apr 11;26(10):2519–44. doi: 10.1038/s44319-025-00446-0 (PMC12117045; doi:10.1038/s44319-025-00446-0)
Supplement: Supplementary file 6 — Source data Fig. 2 [file 44319_2025_446_MOESM6_ESM.zip › Figure 2/2A/Numerical Data/Click iT MIAPaCa-2.xlsx]

## Sheet: MYC-490kb eRNA
		CE, -T 0h	CE, +T 24h	NE, -T 0h	NE, +T 24h
	Biological replicate 1	1	1.59957	1	2.08277
	Biological replicate 2	1	1.20376	1	2.2998
	Biological replicate 3	1	1.56615	1	2.16926
	Mean	1	1.45649	1	2.18394		Table Analyzed	Column: Entering replicate data				Table Analyzed	Column: Entering replicate data
							Column B	CE, +T 24h				Column D	NE, +T 24h
							vs.	vs.				vs.	vs.			Fig 2A
							Column A	CE, -T 0h				Column C	NE, -T 0h
							Unpaired t test					Unpaired t test
							P value	0.0227				P value	<0.0001
							P value summary	*				P value summary	****
							Significantly different (P < 0.05)?	Yes				Significantly different (P < 0.05)?	Yes
							One- or two-tailed P value?	Two-tailed				One- or two-tailed P value?	Two-tailed
							t, df	t=3.602, df=4				t, df	t=18.77, df=4

## Sheet: MYC mRNA
		CE, -T 0h	CE, +T 24h	NE, -T 0h	NE, +T 24h
	Biological replicate 1	1	0.878373	1	2.0368
	Biological replicate 2	1	0.937646	1	1.83497
	Biological replicate 3	1	1.68716	1	1.90299
	Mean	1	1.16773	1	1.92492		Table Analyzed	Column: Entering replicate data				Table Analyzed	Column: Entering replicate data
							Column B	CE, +T 24h				Column D	NE, +T 24h
							vs.	vs.				vs.	vs.			Fig 2A
							Column A	CE, -T 0h				Column C	NE, -T 0h
							Unpaired t test					Unpaired t test
							P value	0.5544				P value	<0.0001
							P value summary	ns				P value summary	****
							Significantly different (P < 0.05)?	No				Significantly different (P < 0.05)?	Yes
							One- or two-tailed P value?	Two-tailed				One- or two-tailed P value?	Two-tailed
							t, df	t=0.6444, df=4				t, df	t=15.60, df=4
