# Supplementary material for: Dynamic interaction of MYC enhancer RNA with YEATS2 protein regulates MYC gene transcription in pancreatic cancer
Source: EMBO Rep. 2025 Apr 11;26(10):2519–44. doi: 10.1038/s44319-025-00446-0 (PMC12117045; doi:10.1038/s44319-025-00446-0)
Supplement: Supplementary file 6 — Source data Fig. 2 [file 44319_2025_446_MOESM6_ESM.zip › Figure 2/2B/Numerical Data/Click iT HPNE.xlsx]

## Sheet: MYC-490kb eRNA
		CE, -T 0h	CE, +T 24h	NE, -T 0h	NE,+T 24h
	Biological replicate 1	1	0.69248	1	0.828197
	Biological replicate 2	1	0.778228	1	0.673752
	Biological replicate 3	1	1.25989	1	0.946061
	Mean	1	0.910201	1	0.816003		Table Analyzed	Column: Entering replicate data				Table Analyzed	Column: Entering replicate data				Fig 2B
							Column D	NE,+T 24h				Column B	CE, +T 24h
							vs.	vs.				vs.	vs.
							Column C	NE, -T 0h				Column A	CE, -T 0h
							Unpaired t test					Unpaired t test
							P value	0.0799				P value	0.6379
							P value summary	ns				P value summary	ns
							Significantly different (P < 0.05)?	No				Significantly different (P < 0.05)?	No
							One- or two-tailed P value?	Two-tailed				One- or two-tailed P value?	Two-tailed
							t, df	t=2.334, df=4				t, df	t=0.5085, df=4

## Sheet: MYC mRNA
		CE, -T 0h	CE, +T 24h	NE, -T 0h	NE, +T 24h
	Biological replicate 1	1	0.676793	1	1.0294
	Biological replicate 2	1	0.666201	1	0.674015
	Biological replicate 3	1	0.993434	1	1.00821
																	Fig 2B
	Mean	1	0.778809	1	0.903876		Table Analyzed	Column: Entering replicate data				Table Analyzed	Column: Entering replicate data
							Column B	CE, +T 24h				Column D	NE, +T 24h
							vs.	vs.				vs.	vs.
							Column A	CE, -T 0h				Column C	NE, -T 0h
							Unpaired t test					Unpaired t test
							P value	0.1084				P value	0.4506
							P value summary	ns				P value summary	ns
							Significantly different (P < 0.05)?	No				Significantly different (P < 0.05)?	No
							One- or two-tailed P value?	Two-tailed				One- or two-tailed P value?	Two-tailed
							t, df	t=2.060, df=4				t, df	t=0.8352, df=4
