# Supplementary material for: Dynamic interaction of MYC enhancer RNA with YEATS2 protein regulates MYC gene transcription in pancreatic cancer
Source: EMBO Rep. 2025 Apr 11;26(10):2519–44. doi: 10.1038/s44319-025-00446-0 (PMC12117045; doi:10.1038/s44319-025-00446-0)
Supplement: Supplementary file 6 — Source data Fig. 2 [file 44319_2025_446_MOESM6_ESM.zip › Figure 2/2C/Numerical Data/KD MYC-490 MIA.xlsx]

## Sheet: MYC-490kb eRNA
		sh Scramble	sh MYC-490 #1	sh Scramble	sh MYC-490 #2	sh Scramble	shMYC-490 #3	sh Scramble	shMYC-490 #4
	Biological replicate 1	1	0.589898	1	0.739002	1	0.65905	1	0.685974
	Biological replicate 2	1	0.742222	1	0.687127	1	0.57007	1	0.758582
	Biological replicate 3	1	0.705293	1	0.640273	1	0.782948	1	0.89144
	Mean	1	0.679138	1	0.688801	1	0.670689	1	0.778665
		Table Analyzed	Column: Entering replicate data			Table Analyzed	Column: Entering replicate data			Table Analyzed	Column: Entering replicate data			Table Analyzed	Column: Entering replicate data
																			Fig 2C
		Column B	sh MYC-490 #1			Column D	sh MYC-490 #2			Column F	shMYC-490 #3			Column H	shMYC-490 #4
		vs.	vs.			vs.	vs.			vs.	vs.			vs.	vs.
		Column A	sh Scramble			Column C	sh Scramble			Column E	sh Scramble			Column G	sh Scramble
		Unpaired t test				Unpaired t test				Unpaired t test				Unpaired t test
		P value	0.0022			P value	0.0004			P value	0.0059			P value	0.0212
		P value summary	**			P value summary	***			P value summary	**			P value summary	*
		Significantly different (P < 0.05)?	Yes			Significantly different (P < 0.05)?	Yes			Significantly different (P < 0.05)?	Yes			Significantly different (P < 0.05)?	Yes
		One- or two-tailed P value?	Two-tailed			One- or two-tailed P value?	Two-tailed			One- or two-tailed P value?	Two-tailed			One- or two-tailed P value?	Two-tailed
		t, df	t=6.994, df=4			t, df	t=10.91, df=4			t, df	t=5.335, df=4			t, df	t=3.679, df=4

## Sheet: MYC mRNA
		sh Scramble	sh MYC-490 #1	sh Scramble	sh MYC-490 #2	sh Scramble	shMYC-490 #3	sh Scramble	shMYC-490 #4
	Biological replicate 1	1	0.714032	1	0.611016	1	0.452694	1	0.659483
	Biological replicate 2	1	0.778424	1	0.651556	1	0.612988	1	0.683562
	Biological replicate 3	1	0.784042	1	0.567013	1	0.849232	1	0.689149
	Mean	1	0.758833	1	0.609862	1	0.638305	1	0.677398
		Table Analyzed	Column: Entering replicate data			Table Analyzed	Column: Entering replicate data			Table Analyzed	Column: Entering replicate data			Table Analyzed	Column: Entering replicate data
																			Fig 2C
		Column B	sh MYC-490 #1			Column D	sh MYC-490 #2			Column F	shMYC-490 #3			Column H	shMYC-490 #4
		vs.	vs.			vs.	vs.			vs.	vs.			vs.	vs.
		Column A	sh Scramble			Column C	sh Scramble			Column E	sh Scramble			Column G	sh Scramble
		Unpaired t test				Unpaired t test				Unpaired t test				Unpaired t test
		P value	0.0004			P value	<0.0001			P value	0.0348			P value	<0.0001
		P value summary	***			P value summary	****			P value summary	*			P value summary	****
		Significantly different (P < 0.05)?	Yes			Significantly different (P < 0.05)?	Yes			Significantly different (P < 0.05)?	Yes			Significantly different (P < 0.05)?	Yes
		One- or two-tailed P value?	Two-tailed			One- or two-tailed P value?	Two-tailed			One- or two-tailed P value?	Two-tailed			One- or two-tailed P value?	Two-tailed
		t, df	t=10.74, df=4			t, df	t=15.98, df=4			t, df	t=3.141, df=4			t, df	t=35.44, df=4
