# Supplementary material for: Dynamic interaction of MYC enhancer RNA with YEATS2 protein regulates MYC gene transcription in pancreatic cancer
Source: EMBO Rep. 2025 Apr 11;26(10):2519–44. doi: 10.1038/s44319-025-00446-0 (PMC12117045; doi:10.1038/s44319-025-00446-0)
Supplement: Supplementary file 6 — Source data Fig. 2 [file 44319_2025_446_MOESM6_ESM.zip › Figure 2/2D/Numerical Data/MYC-490 over-exp lower panel.xlsx]

## Sheet: MYC 490kb eRNA
		VC	150ng	175ng	200ng	225ng	250ng
	Biological replicate 1	1	7.55694	12.7754	42.9245	62.7599	68.6645
	Biological replicate 2	1	21.9555	33.7743	46.3182	56.2703	77.8143
	Biological replicate 3	1	13.7845	18.0366	20.3721	33.7733	40.435
	Mean	1	14.4323	21.5288	36.5383	50.9345	62.3046			Fig 2D

## Sheet: cMYC
		VC	150ng	175ng	200ng	225ng	250ng
	Biological replicate 1	1	1.03301	1.38569	1.68232	1.59766	1.2276
	Biological replicate 2	1	1.42787	1.40209	1.69001	1.2823	1.29926
	Biological replicate 3	1	1.04201	0.798192	1.37299	1.09335	0.759568
	Mean	1	1.16763	1.19533	1.58177	1.32444	1.09548											Fig 2D
			Table Analyzed	Data 1		Table Analyzed	Data 1		Table Analyzed	Data 1		Table Analyzed	Data 1		Table Analyzed	Data 1
			Column B	150ng		Column C	175ng		Column D	200ng		Column E	225ng		Column F	250ng
			vs.	vs.		vs.	vs.		vs.	vs.		vs.	vs.		vs.	vs.
			Column A	VC		Column A	VC		Column A	VC		Column A	VC		Column A	VC
			Unpaired t test			Unpaired t test			Unpaired t test			Unpaired t test			Unpaired t test
			P value	0.2672		P value	0.3811		P value	0.0051		P value	0.0921		P value	0.6027
			P value summary	ns		P value summary	ns		P value summary	**		P value summary	ns		P value summary	ns
			Significantly different (P < 0.05)?	No		Significantly different (P < 0.05)?	No		Significantly different (P < 0.05)?	Yes		Significantly different (P < 0.05)?	No		Significantly different (P < 0.05)?	No
			One- or two-tailed P value?	Two-tailed		One- or two-tailed P value?	Two-tailed		One- or two-tailed P value?	Two-tailed		One- or two-tailed P value?	Two-tailed		One- or two-tailed P value?	Two-tailed
			t, df	t=1.288, df=4		t, df	t=0.9834, df=4		t, df	t=5.572, df=4		t, df	t=2.206, df=4		t, df	t=0.5642, df=4
