# Supplementary material for: Dynamic interaction of MYC enhancer RNA with YEATS2 protein regulates MYC gene transcription in pancreatic cancer
Source: EMBO Rep. 2025 Apr 11;26(10):2519–44. doi: 10.1038/s44319-025-00446-0 (PMC12117045; doi:10.1038/s44319-025-00446-0)
Supplement: Supplementary file 6 — Source data Fig. 2 [file 44319_2025_446_MOESM6_ESM.zip › Figure 2/2D/Numerical Data/MYC-490 over-exp upper panel.xlsx]

## Sheet: MYC 490kb eRNA
		VC	100ng	200ng	300ng	400ng	500ng
	Biological replicate 1	1	18.4687	49.9608	130.64	170.027	193.28
	Biological replicate 2	1	7.09796	44.9285	214.863	263.431	285.74
	Biological replicate 3	1	6.47087	72.4896	226.299	202.841	231.512
	Mean	1	10.6792	55.793	190.601	212.1	236.844
										Fig 2D

## Sheet: cMYC
		VC	100ng	200ng	300ng	400ng	500ng
	Biological replicate 1	1	0.806298	1.51001	1.17588	0.77386	0.989563
	Biological replicate 2	1	0.99959	1.80714	0.960275	1.08684	0.936095
	Biological replicate 3	1	0.92395	1.85065	1.63279	0.969113	0.927674
	Mean	1	0.909946	1.7226	1.25631	0.943269	0.951111
	Fig 2D			Table Analyzed	Column: Entering replicate data			Table Analyzed	Column: Entering replicate data			Table Analyzed	Column: Entering replicate data			Table Analyzed	Column: Entering replicate data			Table Analyzed	Column: Entering replicate data
				Column B	100ng			Column C	200ng			Column D	300ng			Column E	400ng			Column F	500ng
				vs.	vs.			vs.	vs.			vs.	vs.			vs.	vs.			vs.	vs.
				Column A	VC			Column A	VC			Column A	VC			Column A	VC			Column A	VC
				Unpaired t test				Unpaired t test				Unpaired t test				Unpaired t test				Unpaired t test
				P value	0.1846			P value	0.0025			P value	0.2657			P value	0.5679			P value	0.0652
				P value summary	ns			P value summary	**			P value summary	ns			P value summary	ns			P value summary	ns
				Significantly different (P < 0.05)?	No			Significantly different (P < 0.05)?	Yes			Significantly different (P < 0.05)?	No			Significantly different (P < 0.05)?	No			Significantly different (P < 0.05)?	No
				One- or two-tailed P value?	Two-tailed			One- or two-tailed P value?	Two-tailed			One- or two-tailed P value?	Two-tailed			One- or two-tailed P value?	Two-tailed			One- or two-tailed P value?	Two-tailed
				t, df	t=1.601, df=4			t, df	t=6.751, df=4			t, df	t=1.293, df=4			t, df	t=0.6216, df=4			t, df	t=2.523, df=4
