# Supplementary material for: Dynamic interaction of MYC enhancer RNA with YEATS2 protein regulates MYC gene transcription in pancreatic cancer
Source: EMBO Rep. 2025 Apr 11;26(10):2519–44. doi: 10.1038/s44319-025-00446-0 (PMC12117045; doi:10.1038/s44319-025-00446-0)
Supplement: Supplementary file 6 — Source data Fig. 2 [file 44319_2025_446_MOESM6_ESM.zip › Figure 2/2E/Numerical Data/HPNE Transfection.xlsx]

## Sheet: MYC 490kb eRNA
		VC	100ng	200ng	400ng	1ug
	Biological replicate 1	1	398.259	830.508	7687.23	48321.6
	Biological replicate 2	1	5042.81	10215.2	31111.4	43060.7
	Biological replicate 3	1	5071.55	16742	30866.2	49584.1
									Fig 2E
	Mean	1	3504.21	9262.58	23221.6	46988.8

## Sheet: cMYC
		VC	100ng	200ng	400ng	1ug
	Biological replicate 1	1	0.962438	0.750038	0.854172	0.802998
	Biological replicate 2	1	0.8895	0.969495	1.08769	0.960753
	Biological replicate 3	1	0.94896	1.05935	1.01795	0.981011
	Mean	1	0.933633	0.926295	0.986602	0.914921
		Table Analyzed	Column: Entering replicate data			Table Analyzed	Column: Entering replicate data			Table Analyzed	Column: Entering replicate data			Table Analyzed	Column: Entering replicate data
																			Fig 2E
		Column B	100ng			Column C	200ng			Column D	400ng			Column E	1ug
		vs.	vs.			vs.	vs.			vs.	vs.			vs.	vs.
		Column A	VC			Column A	VC			Column A	VC			Column A	VC
		Unpaired t test				Unpaired t test				Unpaired t test				Unpaired t test
		P value	0.0415			P value	0.4673			P value	0.8559			P value	0.2051
		P value summary	*			P value summary	ns			P value summary	ns			P value summary	ns
		Significantly different (P < 0.05)?	Yes			Significantly different (P < 0.05)?	No			Significantly different (P < 0.05)?	No			Significantly different (P < 0.05)?	No
		One- or two-tailed P value?	Two-tailed			One- or two-tailed P value?	Two-tailed			One- or two-tailed P value?	Two-tailed			One- or two-tailed P value?	Two-tailed
		t, df	t=2.962, df=4			t, df	t=0.8023, df=4			t, df	t=0.1936, df=4			t, df	t=1.512, df=4
