# Supplementary material for: Dynamic interaction of MYC enhancer RNA with YEATS2 protein regulates MYC gene transcription in pancreatic cancer
Source: EMBO Rep. 2025 Apr 11;26(10):2519–44. doi: 10.1038/s44319-025-00446-0 (PMC12117045; doi:10.1038/s44319-025-00446-0)
Supplement: Supplementary file 7 — Source data Fig. 3 [file 44319_2025_446_MOESM7_ESM.zip]

Archive with 89 entries (43 files):
- Figure 3/
- Figure 3/3A/
- Figure 3/3A/Numerical Data/
- Figure 3/3A/Numerical Data/UV RIP MIAPaCa-2.xlsx
- Figure 3/3A/README.docx
- Figure 3/3A/Western Blot GAPDH/
- Figure 3/3A/Western Blot GAPDH/GAPDH.tif
- Figure 3/3A/Western Blot YEATS2/
- Figure 3/3A/Western Blot YEATS2/YEATS2.tif
- Figure 3/3B/
- Figure 3/3B/Numerical Data/
- Figure 3/3B/Numerical Data/UV RIP AsPC-1.xlsx
- Figure 3/3B/README.docx
- Figure 3/3B/Western Blot GAPDH/
- Figure 3/3B/Western Blot GAPDH/GAPDH.tif
- Figure 3/3B/Western Blot YEATS2/
- Figure 3/3B/Western Blot YEATS2/Yeats2.tif
- Figure 3/3B/Western Input YEATS2/
- Figure 3/3B/Western Input YEATS2/Yeats2_Input_Final.tif
- Figure 3/3C/
- Figure 3/3C/Numerical Data/
- Figure 3/3C/Numerical Data/UV RIP HPNE.xlsx
- Figure 3/3C/README.docx
- Figure 3/3C/Western Blot GAPDH/
- Figure 3/3C/Western Blot GAPDH/GAPDH_Final.tif
- Figure 3/3C/Western Blot YEATS2 Input/
- Figure 3/3C/Western Blot YEATS2 Input/YEATS2_Input_Final.tif
- Figure 3/3C/Western Blot YEATS2 IP/
- Figure 3/3C/Western Blot YEATS2 IP/YEATS2.tif
- Figure 3/3D/
- Figure 3/3D/README.docx
- Figure 3/3D/Western Blot YEATS2 and GAPDH/
- Figure 3/3D/Western Blot YEATS2 and GAPDH/YEATS2 and GAPDH.tif
- Figure 3/3E/
- Figure 3/3E/Numerical Data/
- Figure 3/3E/Numerical Data/Yeats2 Knockdown.xlsx
- Figure 3/3E/README.docx
- Figure 3/3E/Western Blot GAPDH/
- Figure 3/3E/Western Blot GAPDH/30SEC GAPDH.tif
- Figure 3/3E/Western Blot YEATS2/
- Figure 3/3E/Western Blot YEATS2/YEATS2 .tif
- Figure 3/3F/
- Figure 3/3F/README.docx
- Figure 3/3F/Western Blot 4G10/
- Figure 3/3F/Western Blot 4G10/4G10.tif
- Figure 3/3F/Western Blot GAPDH/
- Figure 3/3F/Western Blot GAPDH/GAPDH.tif
- Figure 3/3F/Western Blot Input YEATS2/
- Figure 3/3F/Western Blot Input YEATS2/YEATS2_Input_Final.tif
- Figure 3/3F/Western Blot YEATS2 IP/
- Figure 3/3F/Western Blot YEATS2 IP/YEATS2.tif
- Figure 3/3G/
- Figure 3/3G/README.docx
- Figure 3/3G/Western Blot 4G10/
- Figure 3/3G/Western Blot 4G10/4G10.tif
- Figure 3/3G/Western Blot GAPDH/
- Figure 3/3G/Western Blot GAPDH/GAPDH .tif
- Figure 3/3G/Western Blot Input YEATS2/
- Figure 3/3G/Western Blot Input YEATS2/YEATS2 INPUT.tif
- Figure 3/3G/Western Blot YEATS2 IP/
- Figure 3/3G/Western Blot YEATS2 IP/YEATS2 .tif
- Figure 3/3H/
- Figure 3/3H/README.docx
- Figure 3/3H/Western Blot 4G10/
- Figure 3/3H/Western Blot 4G10/4G10.tif
- Figure 3/3H/Western Blot GAPDH/
- Figure 3/3H/Western Blot GAPDH/GAPDH.tif
- Figure 3/3H/Western Blot YEATS2/
- Figure 3/3H/Western Blot YEATS2/YEATS2.tif
- Figure 3/3I/
- Figure 3/3I/README.docx
- Figure 3/3I/Western Blot 4G10/
- Figure 3/3I/Western Blot 4G10/4G10 .tif
- Figure 3/3I/Western Blot Flag/
- Figure 3/3I/Western Blot Flag/FLAG.tif
- Figure 3/3J/
- Figure 3/3J/Numerical Data/
- Figure 3/3J/Numerical Data/In vitro RNA binding assay.xlsx
- Figure 3/3K/
- Figure 3/3K/README.docx
- Figure 3/3K/Western Blot 4G10/
- Figure 3/3K/Western Blot 4G10/4G10.tif
- Figure 3/3K/Western Blot Flag/
- Figure 3/3K/Western Blot Flag/FLAG FINAL.tif
- Figure 3/3K/Western Blot Input Flag/
- Figure 3/3K/Western Blot Input Flag/FLAG INPUT.tif
- Figure 3/3L/
- Figure 3/3L/Numerical Data/
- Figure 3/3L/Numerical Data/in vitro RNA  binding assay of mutants.xlsx
