# Supplementary material for: Dynamic interaction of MYC enhancer RNA with YEATS2 protein regulates MYC gene transcription in pancreatic cancer
Source: EMBO Rep. 2025 Apr 11;26(10):2519–44. doi: 10.1038/s44319-025-00446-0 (PMC12117045; doi:10.1038/s44319-025-00446-0)
Supplement: Supplementary file 7 — Source data Fig. 3 [file 44319_2025_446_MOESM7_ESM.zip › Figure 3/3A/Numerical Data/UV RIP MIAPaCa-2.xlsx]

## Sheet: MYC-490 kb eRNA
		Input, -T 0h	Input, +T 24h	IP, -T 0h	IP, +T 24h	IgG, -T 0h	IgG, +T 24h
	Biological replicate 1	1	3.69299	1	2.6445	0.382095	0.344882
	Biological replicate 2	1	3.31551	1	2.35089	0.427181	0.217298
	Biological replicate 3	1	3.87075	1	2.30439	0.124446	0.095988
												Fig 3A
	Mean	1	3.62642	1	2.43326	0.311241	0.219389
			Table Analyzed	Data 1			Table Analyzed	Data 1
			Column B	Input, +T 24h			Column D	IP, +T 24h
			vs.	vs.			vs.	vs.
			Column A	Input, -T 0h			Column C	IP, -T 0h
			Unpaired t test				Unpaired t test
			P value	<0.0001			P value	0.0002
			P value summary	****			P value summary	***
			Significantly different (P < 0.05)?	Yes			Significantly different (P < 0.05)?	Yes
			One- or two-tailed P value?	Two-tailed			One- or two-tailed P value?	Two-tailed
			t, df	t=16.04, df=4			t, df	t=13.46, df=4
