# Supplementary material for: Dynamic interaction of MYC enhancer RNA with YEATS2 protein regulates MYC gene transcription in pancreatic cancer
Source: EMBO Rep. 2025 Apr 11;26(10):2519–44. doi: 10.1038/s44319-025-00446-0 (PMC12117045; doi:10.1038/s44319-025-00446-0)
Supplement: Supplementary file 7 — Source data Fig. 3 [file 44319_2025_446_MOESM7_ESM.zip › Figure 3/3B/Numerical Data/UV RIP AsPC-1.xlsx]

## Sheet: Sheet1
		Input, -T 0h	Input, +T 24h	IP, -T 0h	IP, +T 24h	IgG, -T 0h	IgG , +T 24h
	Biological replicate 1	1	4.76804	1	3.74621	0.363483	0.455387
	Biological replicate 2	1	4.55492	1	4.19144	0.590522	0.497513
	Biological replicate 3	1	3.4736	1	5.35588	0.309169	0.421413
											Fig 3B
	Mean	1	4.26552	1	4.43118	0.421058	0.458104
		Table Analyzed	Data 1			Table Analyzed	Data 1
		Column B	Input, +T 24h			Column D	IP, +T 24h
		vs.	vs.			vs.	vs.
		Column A	Input, -T 0h			Column C	IP, -T 0h
		Unpaired t test				Unpaired t test
		P value	0.0012			P value	0.002
		P value summary	**			P value summary	**
		Significantly different (P < 0.05)?	Yes			Significantly different (P < 0.05)?	Yes
		One- or two-tailed P value?	Two-tailed			One- or two-tailed P value?	Two-tailed
		t, df	t=8.149, df=4			t, df	t=7.150, df=4
