# Supplementary material for: Dynamic interaction of MYC enhancer RNA with YEATS2 protein regulates MYC gene transcription in pancreatic cancer
Source: EMBO Rep. 2025 Apr 11;26(10):2519–44. doi: 10.1038/s44319-025-00446-0 (PMC12117045; doi:10.1038/s44319-025-00446-0)
Supplement: Supplementary file 7 — Source data Fig. 3 [file 44319_2025_446_MOESM7_ESM.zip › Figure 3/3C/Numerical Data/UV RIP HPNE.xlsx]

## Sheet: Sheet1
		INPUT 0h	INPUT 24h	IP 0h	IP 24h	IgG 0h	IgG 24h
	Biological replicate 1	1	0.559462	1	0.874781	0.29352	0.411786
	Biological replicate 2	1	1.17515	1	0.711727	0.229513	0.188802
	Biological replicate 3	1	0.786746	1	0.204761	0.742385	0.684255
	Mean	1	0.840454	1	0.59709	0.421806	0.428281
													Fig 3C
		Table Analyzed	Column: Entering replicate data				Table Analyzed	Column: Entering replicate data
		Column B	INPUT 24h				Column D	IP 24h
		vs.	vs.				vs.	vs.
		Column A	INPUT 0h				Column C	IP 0h
		Unpaired t test					Unpaired t test
		P value	0.4249				P value	0.1165
		P value summary	ns				P value summary	ns
		Significantly different (P < 0.05)?	No				Significantly different (P < 0.05)?	No
		One- or two-tailed P value?	Two-tailed				One- or two-tailed P value?	Two-tailed
		t, df	t=0.8876, df=4				t, df	t=1.997, df=4
