# Supplementary material for: Dynamic interaction of MYC enhancer RNA with YEATS2 protein regulates MYC gene transcription in pancreatic cancer
Source: EMBO Rep. 2025 Apr 11;26(10):2519–44. doi: 10.1038/s44319-025-00446-0 (PMC12117045; doi:10.1038/s44319-025-00446-0)
Supplement: Supplementary file 7 — Source data Fig. 3 [file 44319_2025_446_MOESM7_ESM.zip › Figure 3/3E/Numerical Data/Yeats2 Knockdown.xlsx]

## Sheet: YEATS2
		sh Scramble	sh YEATS2 #1	sh Scramble	sh YEATS2 #2	sh Scramble	sh YEATS2 #3	sh Scramble	sh YEATS2 #4
	Biological replicate 1	1	0.760288	1	0.52739	1	0.690971	1	0.357722
	Biological replicate 2	1	0.773936	1	0.512233	1	0.764314	1	0.523609
	Biological replicate 3	1	0.553974	1	0.754228	1	0.857737	1	0.580664
	Mean	1	0.696066	1	0.59795	1	0.771007	1	0.487332						Fig 3E
		Table Analyzed	Data 1		Table Analyzed	Data 1		Table Analyzed	Data 1		Table Analyzed	Data 1
		Column B	sh YEATS2 #1		Column D	sh YEATS2 #2		Column F	sh YEATS2 #3		Column H	sh YEATS2 #4
		vs.	vs.		vs.	vs.		vs.	vs.		vs.	vs.
		Column A	sh Scramble		Column C	sh Scramble		Column E	sh Scramble		Column G	sh Scramble
		Unpaired t test			Unpaired t test			Unpaired t test			Unpaired t test
		P value	0.0129		P value	0.0068		P value	0.009		P value	0.0016
		P value summary	*		P value summary	**		P value summary	**		P value summary	**
		Significantly different (P < 0.05)?	Yes		Significantly different (P < 0.05)?	Yes		Significantly different (P < 0.05)?	Yes		Significantly different (P < 0.05)?	Yes
		One- or two-tailed P value?	Two-tailed		One- or two-tailed P value?	Two-tailed		One- or two-tailed P value?	Two-tailed		One- or two-tailed P value?	Two-tailed
		t, df	t=4.271, df=4		t, df	t=5.137, df=4		t, df	t=4.745, df=4		t, df	t=7.667, df=4

## Sheet: cMYC
		sh Scramble	sh YEATS2 #1	sh Scramble	sh YEATS2 #2	sh Scramble	sh YEATS2 #3	sh Scramble	sh YEATS2 #4
	Biological replicate 1	1	0.770021	1	0.638236	1	0.482812	1	0.629502
	Biological replicate 2	1	0.825458	1	0.656273	1	0.689194	1	0.694683								Fig 3E
	Biological replicate 3	1	0.720702	1	0.69275	1	0.747297	1	0.581994
	Mean	1	0.77206	1	0.66242	1	0.639767	1	0.635393
		Table Analyzed	Data 1		Table Analyzed	Data 1		Table Analyzed	Data 1		Table Analyzed	Data 1
		Column B	sh YEATS2 #1		Column D	sh YEATS2 #2		Column F	sh YEATS2 #3		Column H	sh YEATS2 #4
		vs.	vs.		vs.	vs.		vs.	vs.		vs.	vs.
		Column A	sh Scramble		Column C	sh Scramble		Column E	sh Scramble		Column G	sh Scramble
		Unpaired t test			Unpaired t test			Unpaired t test			Unpaired t test
		P value	0.0017		P value	<0.0001		P value	0.0109		P value	0.0004
		P value summary	**		P value summary	****		P value summary	*		P value summary	***
		Significantly different (P < 0.05)?	Yes		Significantly different (P < 0.05)?	Yes		Significantly different (P < 0.05)?	Yes		Significantly different (P < 0.05)?	Yes
		One- or two-tailed P value?	Two-tailed		One- or two-tailed P value?	Two-tailed		One- or two-tailed P value?	Two-tailed		One- or two-tailed P value?	Two-tailed
		t, df	t=7.533, df=4		t, df	t=21.05, df=4		t, df	t=4.489, df=4		t, df	t=11.16, df=4
