# Supplementary material for: Dynamic interaction of MYC enhancer RNA with YEATS2 protein regulates MYC gene transcription in pancreatic cancer
Source: EMBO Rep. 2025 Apr 11;26(10):2519–44. doi: 10.1038/s44319-025-00446-0 (PMC12117045; doi:10.1038/s44319-025-00446-0)
Supplement: Supplementary file 7 — Source data Fig. 3 [file 44319_2025_446_MOESM7_ESM.zip › Figure 3/3J/Numerical Data/In vitro RNA binding assay.xlsx]

## Sheet: MYC-490 kb eRNA
		MIA Input -T, 0h	MIA Input +T, 24h	HEK+MIA -T, 0h	HEK+MIA +T, 24h
	Biological replicate 1	1	2.36284	1	2.64412
	Biological replicate 2	1	1.89773	1	3.55349
	Biological replicate 3	1	1.88914	1	1.84771
														Fig 3J
	Mean	1	2.0499	1	2.68177
					Table Analyzed	Data 1			Table Analyzed	Data 1
					Column B	MIA Input +T, 24h			Column D	HEK+MIA +T, 24h
					vs.	vs.			vs.	vs.
					Column A	MIA Input -T, 0h			Column C	HEK+MIA -T, 0h
					Unpaired t test				Unpaired t test
					P value	0.0026			P value	0.027
					P value summary	**			P value summary	*
					Significantly different (P < 0.05)?	Yes			Significantly different (P < 0.05)?	Yes
					One- or two-tailed P value?	Two-tailed			One- or two-tailed P value?	Two-tailed
					t, df	t=6.709, df=4			t, df	t=3.413, df=4
