# Supplementary material for: Dynamic interaction of MYC enhancer RNA with YEATS2 protein regulates MYC gene transcription in pancreatic cancer
Source: EMBO Rep. 2025 Apr 11;26(10):2519–44. doi: 10.1038/s44319-025-00446-0 (PMC12117045; doi:10.1038/s44319-025-00446-0)
Supplement: Supplementary file 7 — Source data Fig. 3 [file 44319_2025_446_MOESM7_ESM.zip › Figure 3/3L/Numerical Data/in vitro RNA binding assay of mutants.xlsx]

## Sheet: MYC-490 kb eRNA
		Input -T, 0h	Input +T, 24h	Y313, -T 0h	Y313, +T 24h	Y313F, -T 0h	Y313F, +T 24h
	Biological replicate 1	1	1.72757	1	1.41373	1	0.933033
	Biological replicate 2	1	3.14532	1	1.92899	1	1.03664
	Biological replicate 3	1	2.87925	1	2.12011	1	0.729114							Fig 3L
	Mean	1	2.58405	1	1.82094	1	0.899595
			Table Analyzed	Data 1		Table Analyzed	Data 1		Table Analyzed	Data 1
			Column B	Input +T, 24h		Column D	Y313, +T 24h		Column F	Y313F, +T 24h
			vs.	vs.		vs.	vs.		vs.	vs.
			Column A	Input -T, 0h		Column C	Y313, -T 0h		Column E	Y313F, -T 0h
			Unpaired t test			Unpaired t test			Unpaired t test
			P value	0.0219		P value	0.0177		P value	0.3287
			P value summary	*		P value summary	*		P value summary	ns
			Significantly different (P < 0.05)?	Yes		Significantly different (P < 0.05)?	Yes		Significantly different (P < 0.05)?	No
			One- or two-tailed P value?	Two-tailed		One- or two-tailed P value?	Two-tailed		One- or two-tailed P value?	Two-tailed
			t, df	t=3.641, df=4		t, df	t=3.892, df=4		t, df	t=1.111, df=4
