# Supplementary material for: Dynamic interaction of MYC enhancer RNA with YEATS2 protein regulates MYC gene transcription in pancreatic cancer
Source: EMBO Rep. 2025 Apr 11;26(10):2519–44. doi: 10.1038/s44319-025-00446-0 (PMC12117045; doi:10.1038/s44319-025-00446-0)
Supplement: Supplementary file 8 — Source data Fig. 4 [file 44319_2025_446_MOESM8_ESM.zip]

Archive with 59 entries (26 files):
- Figure 4/
- Figure 4/4B/
- Figure 4/4B/Numerical Data/
- Figure 4/4B/Numerical Data/ZZZ3 ChIP MIAPaCa-2.xlsx
- Figure 4/4C/
- Figure 4/4C/Numerical Data/
- Figure 4/4C/Numerical Data/ZZZ3 ChIP AsPC-1.xlsx
- Figure 4/4D/
- Figure 4/4D/Numerical Data/
- Figure 4/4D/Numerical Data/PanKcr ChIP MIAPaCa-2.xlsx
- Figure 4/4E/
- Figure 4/4E/Numerical Data/
- Figure 4/4E/Numerical Data/Knockdown ChIP.xlsx
- Figure 4/4F/
- Figure 4/4F/Lower Panel/
- Figure 4/4F/Lower Panel/README.docx
- Figure 4/4F/Lower Panel/Western Blot H3 IP/
- Figure 4/4F/Lower Panel/Western Blot H3 IP/H3_IP.tif
- Figure 4/4F/Lower Panel/Western Blot YEATS2 IP/
- Figure 4/4F/Lower Panel/Western Blot YEATS2 IP/Yeats2_IP_Final_.tif
- Figure 4/4F/Lower Panel/Western Input H3/
- Figure 4/4F/Lower Panel/Western Input H3/H3_Input_Final.tif
- Figure 4/4F/Lower Panel/Western Input YEATS2/
- Figure 4/4F/Lower Panel/Western Input YEATS2/Yeats2_Input_Final.tif
- Figure 4/4F/Middle Panel/
- Figure 4/4F/Middle Panel/README.docx
- Figure 4/4F/Middle Panel/Western Blot H3 IP/
- Figure 4/4F/Middle Panel/Western Blot H3 IP/H3_IP_High expo_120 sec.tif
- Figure 4/4F/Middle Panel/Western Blot YEATS2 IP/
- Figure 4/4F/Middle Panel/Western Blot YEATS2 IP/YEATS2_120 sec_IP_Final.tif
- Figure 4/4F/Middle Panel/Western Input H3/
- Figure 4/4F/Middle Panel/Western Input H3/60 SEC H3_iNPUT_fINAL.tif
- Figure 4/4F/Middle Panel/Western Input YEATS2/
- Figure 4/4F/Middle Panel/Western Input YEATS2/YEATS2_120 sec_Input_Final.tif
- Figure 4/4F/Upper Panel/
- Figure 4/4F/Upper Panel/README.docx
- Figure 4/4F/Upper Panel/Western Blot H3/
- Figure 4/4F/Upper Panel/Western Blot H3/Histone H3.tif
- Figure 4/4F/Upper Panel/Western Blot YEATS2/
- Figure 4/4F/Upper Panel/Western Blot YEATS2/Yeats2_final.tif
- Figure 4/4G/
- Figure 4/4G/Lower Panel/
- Figure 4/4G/Lower Panel/README.docx
- Figure 4/4G/Lower Panel/Western Blot H3/
- Figure 4/4G/Lower Panel/Western Blot H3/H3_IP_Final.tif
- Figure 4/4G/Lower Panel/Western Blot Input YEATS2/
- Figure 4/4G/Lower Panel/Western Blot Input YEATS2/Yeats2_Input.tif
- Figure 4/4G/Lower Panel/Western Blot YEATS2 IP/
- Figure 4/4G/Lower Panel/Western Blot YEATS2 IP/Yeats2_IP.tif
- Figure 4/4G/Upper Panel/
- Figure 4/4G/Upper Panel/README.docx
- Figure 4/4G/Upper Panel/Western Blot H3 IP/
- Figure 4/4G/Upper Panel/Western Blot H3 IP/H3_IP.tif
- Figure 4/4G/Upper Panel/Western Blot Input H3/
- Figure 4/4G/Upper Panel/Western Blot Input H3/H3_Input_Final.tif
- Figure 4/4G/Upper Panel/Western Blot Input YEATS2/
- Figure 4/4G/Upper Panel/Western Blot Input YEATS2/Yeats2_input.tif
- Figure 4/4G/Upper Panel/Western Blot YEATS2 IP/
- Figure 4/4G/Upper Panel/Western Blot YEATS2 IP/Yeats2_IP.tif
