# Supplementary material for: Dynamic interaction of MYC enhancer RNA with YEATS2 protein regulates MYC gene transcription in pancreatic cancer
Source: EMBO Rep. 2025 Apr 11;26(10):2519–44. doi: 10.1038/s44319-025-00446-0 (PMC12117045; doi:10.1038/s44319-025-00446-0)
Supplement: Supplementary file 8 — Source data Fig. 4 [file 44319_2025_446_MOESM8_ESM.zip › Figure 4/4B/Numerical Data/ZZZ3 ChIP MIAPaCa-2.xlsx]

## Sheet: MYC 490kb enhancer
		ZZZ3, -T 0h	ZZZ3, +T 24h	IgG, -T 0h	IgG, +T 24h				Fig 4B
	Biological replicate 1	0.001355	0.016706	0.001025	0.001428
	Biological replicate 2	0.002214	0.008273	0.000766	0.000796
	Biological replicate 3	0.0033063	0.0098352	0.0006486	0.0004818
	Mean	0.00229177	0.0116047	0.0008132	0.000901933
			Table Analyzed	Column: Entering replicate data
			Column B	ZZZ3, +T 24h
			vs.	vs.
			Column A	ZZZ3, -T 0h
			Unpaired t test
			P value	0.0246
			P value summary	*
			Significantly different (P < 0.05)?	Yes
			One- or two-tailed P value?	Two-tailed
			t, df	t=3.513, df=4

## Sheet: MYC Promoter
		ZZZ3, -T 0h	ZZZ3, +T 24h	IgG, -T 0h	IgG, +T 24h
	Biological replicate 1	0.0324133	0.1048	0.0061719	0.0092705
	Biological replicate 2	0.028572	0.128525	0.007199	0.003215
	Biological replicate 3	0.010165	0.244678	0.002871	0.024388				Fig 4B
	Mean	0.0237168	0.159334	0.00541397	0.0122912
			Table Analyzed	Column: Entering replicate data
			Column B	ZZZ3, +T 24h
			vs.	vs.
			Column A	ZZZ3, -T 0h
			Unpaired t test
			P value	0.0363
			P value summary	*
			Significantly different (P < 0.05)?	Yes
			One- or two-tailed P value?	Two-tailed
			t, df	t=3.099, df=4

## Sheet: MYC Genebody
		ZZZ3, -T 0h	ZZZ3, +T 24h	IgG, -T 0h	IgG, +T 24h
	Biological replicate 1	0.014441	0.027101	0.001564	0.007554
	Biological replicate 2	0.016676	0.011972	0.003908	0.004449
	Biological replicate 3	0.018509	0.035388	0.001795	0.004817
	Mean	0.016542	0.0248203	0.00242233	0.00560667				Fig 4B
		Table Analyzed	Data 1
		Column B	ZZZ3, +T 24h
		vs.	vs.
		Column A	ZZZ3, -T 0h
		Unpaired t test
		P value	0.2998
		P value summary	ns
		Significantly different (P < 0.05)?	No
		One- or two-tailed P value?	Two-tailed
		t, df	t=1.190, df=4
