# Supplementary material for: Dynamic interaction of MYC enhancer RNA with YEATS2 protein regulates MYC gene transcription in pancreatic cancer
Source: EMBO Rep. 2025 Apr 11;26(10):2519–44. doi: 10.1038/s44319-025-00446-0 (PMC12117045; doi:10.1038/s44319-025-00446-0)
Supplement: Supplementary file 8 — Source data Fig. 4 [file 44319_2025_446_MOESM8_ESM.zip › Figure 4/4C/Numerical Data/ZZZ3 ChIP AsPC-1.xlsx]

## Sheet: MYC 490kb enhancer
			ZZZ3, -T 0h	ZZZ3, +T 24h	IgG , -T 0h	IgG , +T 24h
	Biological replicate 1		0.0042528	0.0065409	0.0007594	0.0009315
	Biological replicate 2		0.0026995	0.0069028	0.000819	0.0005003
	Biological replicate 3		0.0020284	0.0051316	0.0001482	0.0002821
	Mean		0.00299357	0.00619177	0.000575533	0.0005713			Fig 4C
			Table Analyzed	Data 1
			Column B	ZZZ3, +T 24h
			vs.	vs.
			Column A	ZZZ3, -T 0h
			Unpaired t test
			P value	0.0199
			P value summary	*
			Significantly different (P < 0.05)?	Yes
			One- or two-tailed P value?	Two-tailed
			t, df	t=3.754, df=4

## Sheet: MYC Promoter
		ZZZ3, -T 0h	ZZZ3, +T 24h	IgG , -T 0h	IgG, +T 24h
Biological replicate 1		0.0237838	0.0487477	0.0089332	0.0094827
Biological replicate 2		0.0397641	0.0583446	0.001468	0.0020011
Biological replicate 3		0.02926	0.0785835	0.002512	0.0020706
									Fig 4C
Mean		0.030936	0.0618919	0.0043044	0.00451813
		Table Analyzed	Data 1
		Column B	ZZZ3, +T 24h
		vs.	vs.
		Column A	ZZZ3, -T 0h
		Unpaired t test
		P value	0.036
		P value summary	*
		Significantly different (P < 0.05)?	Yes
		One- or two-tailed P value?	Two-tailed
		t, df	t=3.106, df=4

## Sheet: MYC genebody
		ZZZ3, -T 0h	ZZZ3, +T 24h	IgG, -T 0h	IgG, +T 24h
	Biological replicate 1	0.0077194	0.0052186	0.0008444	0.0006361
	Biological replicate 2	0.0015704	0.0016733	0.0006459	0.0004636
	Biological replicate 3	0.0084564	0.0015761	0.0005413	0.0003994
									Fig 4C
	Mean	0.0059154	0.00282267	0.0006772	0.0004997
