# Supplementary material for: Dynamic interaction of MYC enhancer RNA with YEATS2 protein regulates MYC gene transcription in pancreatic cancer
Source: EMBO Rep. 2025 Apr 11;26(10):2519–44. doi: 10.1038/s44319-025-00446-0 (PMC12117045; doi:10.1038/s44319-025-00446-0)
Supplement: Supplementary file 8 — Source data Fig. 4 [file 44319_2025_446_MOESM8_ESM.zip › Figure 4/4D/Numerical Data/PanKcr ChIP MIAPaCa-2.xlsx]

## Sheet: MYC 490kb Enhancer
			PanKcr, -T 0h	PanKcr, +T 24h	IgG, -T 0h	IgG, +T 24h
	Biological replicate 1		0.825532	0.798296	0.192793	0.284447
	Biological replicate 2		0.41588	0.544724	0.336872	0.459383
	Biological replicate 3		0.112026	0.571709	0.018919	0.069184
										Fig 4D
	Mean		0.451146	0.638243	0.182861	0.271005
			Table Analyzed	Column: Entering replicate data
			Column B	PanKcr, +T 24h
			vs.	vs.
			Column A	PanKcr, -T 0h
			Unpaired t test
			P value	0.4464
			P value summary	ns
			Significantly different (P < 0.05)?	No
			One- or two-tailed P value?	Two-tailed
			t, df	t=0.8435, df=4

## Sheet: MYC promoter
			PanKcr, -T 0h	PanKcr, +T 24h	IgG, -T 0h	IgG, +T 24h
	Biological replicate 1		0.269101	0.201586	0.002591	0.002525
	Biological replicate 2		0.225044	0.199601	0.001611	0.003021				Fig 4D
	Biological replicate 3		0.170089	0.151407	0.007203	0.004545
	Mean		0.221411	0.184198	0.00380167	0.00336367
				Table Analyzed	Column: Entering replicate data
				Column B	PanKcr, +T 24h
				vs.	vs.
				Column A	PanKcr, -T 0h
				Unpaired t test
				P value	0.3226
				P value summary	ns
				Significantly different (P < 0.05)?	No
				One- or two-tailed P value?	Two-tailed
				t, df	t=1.127, df=4

## Sheet: MYC gene body
			PANKcr, -T 0h	PANKcr, +T 24h	IgG, -T 0h	IgG, -T 24h
	Biological replicate 1		0.391954	0.295984	0.000915	0.000996
	Biological replicate 2		0.410943	0.285596	0.001633	0.000464				Fig 4D
	Biological replicate 3		0.20673	0.154786	0.005782	0.002756
	Mean		0.336542	0.245455	0.00277667	0.00140533
			Table Analyzed	Column: Entering replicate data
			Column B	PANKcr, +T 24h
			vs.	vs.
			Column A	PANKcr, -T 0h
			Unpaired t test
			P value	0.3153
			P value summary	ns
			Significantly different (P < 0.05)?	No
			One- or two-tailed P value?	Two-tailed
			t, df	t=1.147, df=4
