# Supplementary material for: Dynamic interaction of MYC enhancer RNA with YEATS2 protein regulates MYC gene transcription in pancreatic cancer
Source: EMBO Rep. 2025 Apr 11;26(10):2519–44. doi: 10.1038/s44319-025-00446-0 (PMC12117045; doi:10.1038/s44319-025-00446-0)
Supplement: Supplementary file 8 — Source data Fig. 4 [file 44319_2025_446_MOESM8_ESM.zip › Figure 4/4E/Numerical Data/Knockdown ChIP.xlsx]

## Sheet: MYC 490kb Enhancer
			sh Scramble	sh MYC-490#1	sh MYC-490#2
	Biological replicate 1		0.034144	0.022208	0.026715
	Biological replicate 2		0.029952	0.018298	0.017567
	Biological replicate 3		0.042552	0.023201	0.028634									Fig 4E
	Mean		0.0355493	0.0212357	0.0243053
			Table Analyzed	Column: Entering replicate data				Table Analyzed	Column: Entering replicate data
			Column B	sh MYC-490#1				Column C	sh MYC-490#2
			vs.	vs.				vs.	vs.
			Column A	sh Scramble				Column A	sh Scramble
			Unpaired t test					Unpaired t test
			P value	0.0231				P value	0.0894
			P value summary	*				P value summary	ns
			Significantly different (P < 0.05)?	Yes				Significantly different (P < 0.05)?	No
			One- or two-tailed P value?	Two-tailed				One- or two-tailed P value?	Two-tailed
			t, df	t=3.583, df=4				t, df	t=2.232, df=4

## Sheet: MYC Promoter
			sh Scramble	sh MYC-490#1	sh MYC-490#2
	Biological replicate 1		0.040658	0.022115	0.024919									Fig 4E
	Biological replicate 2		0.0475658	0.0232678	0.0208882
	Biological replicate 3		0.043646	0.024706	0.023938
	Mean		0.0439566	0.0233629	0.0232484
			Table Analyzed	Column: Entering replicate data				Table Analyzed	Column: Entering replicate data
			Column B	sh MYC-490#1				Column C	sh MYC-490#2
			vs.	vs.				vs.	vs.
			Column A	sh Scramble				Column A	sh Scramble
			Unpaired t test					Unpaired t test
			P value	0.0006				P value	0.0009
			P value summary	***				P value summary	***
			Significantly different (P < 0.05)?	Yes				Significantly different (P < 0.05)?	Yes
			One- or two-tailed P value?	Two-tailed				One- or two-tailed P value?	Two-tailed
			t, df	t=9.641, df=4				t, df	t=8.851, df=4

## Sheet: MYC genebody
			sh Scramble	sh MYC-490#1	sh MYC-490#2
	Biological replicate 1		0.011993	0.019349	0.012517
	Biological replicate 2		0.009311	0.011082	0.016155
	Biological replicate 3		0.011935	0.011972	0.007719									Fig 4E
	Mean		0.0110797	0.0141343	0.0121303
			Table Analyzed	Column: Entering replicate data				Table Analyzed	Column: Entering replicate data
			Column B	sh MYC-490#1				Column C	sh MYC-490#2
			vs.	vs.				vs.	vs.
			Column A	sh Scramble				Column A	sh Scramble
			Unpaired t test					Unpaired t test
			P value	0.3313				P value	0.7066
			P value summary	ns				P value summary	ns
			Significantly different (P < 0.05)?	No				Significantly different (P < 0.05)?	No
			One- or two-tailed P value?	Two-tailed				One- or two-tailed P value?	Two-tailed
			t, df	t=1.105, df=4				t, df	t=0.4044, df=4
