# Supplementary material for: Dynamic interaction of MYC enhancer RNA with YEATS2 protein regulates MYC gene transcription in pancreatic cancer
Source: EMBO Rep. 2025 Apr 11;26(10):2519–44. doi: 10.1038/s44319-025-00446-0 (PMC12117045; doi:10.1038/s44319-025-00446-0)
Supplement: Supplementary file 9 — Source data Fig. 5 [file 44319_2025_446_MOESM9_ESM.zip]

Archive with 9 entries (3 files):
- Figure 5/
- Figure 5/5A/
- Figure 5/5A/Numerical Data/
- Figure 5/5A/Numerical Data/MTT.xlsx
- Figure 5/5B/
- Figure 5/5B/Image/
- Figure 5/5B/Image/Micr. Image.docx
- Figure 5/5B/Numerical Data/
- Figure 5/5B/Numerical Data/Wound healing.xlsx
