# Supplementary material for: Dynamic interaction of MYC enhancer RNA with YEATS2 protein regulates MYC gene transcription in pancreatic cancer
Source: EMBO Rep. 2025 Apr 11;26(10):2519–44. doi: 10.1038/s44319-025-00446-0 (PMC12117045; doi:10.1038/s44319-025-00446-0)
Supplement: Supplementary file 9 — Source data Fig. 5 [file 44319_2025_446_MOESM9_ESM.zip › Figure 5/5A/Numerical Data/MTT.xlsx]

## Sheet: Sheet1
		Vector	MYC-490	TNF-α, 0h	TNF-α, 48h
	Biological Replicate 1	100	126.642	100	147.073
	Biological Replicate 2	100	120.71	100	144.123
	Biological Replicate 3	100	126.731	100	127.382
	Mean	100	124.694	100	139.526
