# Supplementary material for: Dynamic interaction of MYC enhancer RNA with YEATS2 protein regulates MYC gene transcription in pancreatic cancer
Source: EMBO Rep. 2025 Apr 11;26(10):2519–44. doi: 10.1038/s44319-025-00446-0 (PMC12117045; doi:10.1038/s44319-025-00446-0)
Supplement: Supplementary file 9 — Source data Fig. 5 [file 44319_2025_446_MOESM9_ESM.zip › Figure 5/5B/Numerical Data/Wound healing.xlsx]

## Sheet: wound healing
		Biological replicate 1	Biological replicate 2	Biological replicate 3	Mean	Biological replicate 1	Biological replicate 2	Biological replicate 3	Mean	Biological replicate 1	Biological replicate 2	Biological replicate 3	Mean	Biological replicate 1	Biological replicate 2	Biological replicate 3	Mean
	VC	0	0	0	0	49.9605	51.2961	40.811	47.3559	60.0679	67.9536	59.3754	62.4656	80.4276	83.7798	81.4908	81.8994
	MYC-490	0	0	0	0	71.9371	68.1762	73.7712	71.2949	93.9513	97.4887	97.7491	96.3963	98.5045	99.0173	98.9989	98.8402
				24H			48H			72H
			T.Test	0.00289209			0.000353576			7.20804e-05
		Biological replicate 1	Biological replicate 2	Biological replicate 3	Mean	Biological replicate 1	Biological replicate 2	Biological replicate 3	Mean	Biological replicate 1	Biological replicate 2	Biological replicate 3	Mean	Biological replicate 1	Biological replicate 2	Biological replicate 3	Mean
	-TNFα	0	0	0	0	44.9549	42.1632	37.4791	41.5324	80.9148	83.168	83.3982	82.4936	82.3871	94.1634	90.2709	88.9405
	+TNFα	0	0	0	0	66.3723	68.5363	60.4994	65.136	94.4525	96.732	97.6437	96.2761	99.2917	98.6747	98.8617	98.9427
				24h			48h			72h
			T.Test	0.00189501			0.000368367			0.0448557
			Fig 5B					Fig 5B
